# Supplementary material for: Fine-Mapping-Based Variant Prioritization and Genomic Prediction Enhance Genetic Analyses of Teat Traits in Pigs
Source: Animals (Basel). 2026 Jun 16;16(12):1855. doi: 10.3390/ani16121855 (PMC13296183; doi:10.3390/ani16121855)
Supplement: Supplementary file 1 [file animals-16-01855-s001.zip]

Archive with 4 entries (4 files):
- README.txt
- S1. GWAS_summary.csv
- S2. Fine_mapping_PIP.csv
- S3. Genomic_prediction.csv
