# Supplementary material for: Fine-Mapping-Based Variant Prioritization and Genomic Prediction Enhance Genetic Analyses of Teat Traits in Pigs
Source: Animals (Basel). 2026 Jun 16;16(12):1855. doi: 10.3390/ani16121855 (PMC13296183; doi:10.3390/ani16121855)
Supplement: Supplementary file 1 [file animals-16-01855-s001.zip › README.txt]

README

Title:
Fine-mapping-based Variant Prioritization and Genomic Prediction Enhance Genetic Analyses of Teat Traits in Pigs

Description:
This minimal dataset contains summary-level data and supporting information
required to reproduce the primary analyses and conclusions presented in the manuscript.

Contents:
1. GWAS_summary.csv
   - Top GWAS-associated variants for each teat-related trait.

2. Fine_mapping_PIP.csv
   - Fine-mapping posterior inclusion probabilities (PIPs) generated using SuSiE-RSS.

3. Genomic_prediction.csv
   - Genomic prediction results obtained from 10-fold cross-validation, including mean and standard deviation of prediction metrics across SNP prioritization strategies and SNP subset sizes.

Traits included:
- Total teat number
- Teat symmetry
- Teat adequacy

Notes:
Due to breeding resource agreements and institutional restrictions,
complete raw genotype and phenotype datasets are not publicly available.
The uploaded files contain summary-level results sufficient to support
the conclusions of this study.

Correspondence:
Additional data may be obtained from the corresponding author upon reasonable request.
