# Supplementary material for: Fine-Mapping-Based Variant Prioritization and Genomic Prediction Enhance Genetic Analyses of Teat Traits in Pigs
Source: Animals (Basel). 2026 Jun 16;16(12):1855. doi: 10.3390/ani16121855 (PMC13296183; doi:10.3390/ani16121855)
Supplement: Supplementary file 1 [file animals-16-01855-s001.zip › S1. GWAS_summary.csv]

Trait	CHR	SNP	BP	A1	OR	STAT	P	BETA
teat_adequacy	14	14:53594687:G:A	53594687	A	0.5465	-6.332	2.412e-10
teat_adequacy	14	14:53615379:G:A	53615379	A	0.538	-6.307	2.853e-10
teat_adequacy	14	14:53642119:A:G	53642119	G	0.5433	-6.297	3.034e-10
teat_adequacy	14	14:53798426:A:G	53798426	G	0.541	-6.294	3.097e-10
teat_adequacy	14	14:53634033:C:A	53634033	A	0.5438	-6.278	3.437e-10
teat_adequacy	5	5:56952329:A:G	56952329	A	1.955	6.275	3.49e-10
teat_adequacy	14	14:53830583:G:A	53830583	A	0.542	-6.267	3.675e-10
teat_adequacy	14	14:53646389:C:T	53646389	T	0.5449	-6.263	3.768e-10
teat_adequacy	5	5:57016905:T:C	57016905	T	1.973	6.262	3.796e-10
teat_adequacy	5	5:57024555:G:A	57024555	G	1.97	6.259	3.87e-10
teat_adequacy	5	5:57125938:C:T	57125938	C	1.905	6.233	4.565e-10
teat_adequacy	5	5:57001248:T:G	57001248	T	1.964	6.225	4.815e-10
teat_adequacy	14	14:53655111:T:C	53655111	C	0.5462	-6.223	4.889e-10
teat_adequacy	5	5:57120959:C:A	57120959	C	1.925	6.221	4.946e-10
teat_adequacy	14	14:53596584:A:G	53596584	G	0.5523	-6.217	5.065e-10
teat_adequacy	14	14:53776044:C:T	53776044	T	0.5456	-6.214	5.176e-10
teat_adequacy	5	5:56958048:A:C	56958048	A	1.962	6.212	5.217e-10
teat_adequacy	14	14:53690381:G:T	53690381	T	0.5463	-6.21	5.288e-10
teat_adequacy	14	14:53712812:T:C	53712812	C	0.5458	-6.208	5.355e-10
teat_adequacy	14	14:54359726:T:C	54359726	C	1.778	6.206	5.421e-10
teat_adequacy	5	5:57014045:C:T	57014045	C	1.945	6.205	5.46e-10
teat_adequacy	14	14:53635957:G:T	53635957	T	0.5474	-6.2	5.663e-10
teat_adequacy	8	8:86619281:T:G	86619281	G	0.4856	-6.193	5.902e-10
teat_adequacy	14	14:53778321:A:C	53778321	C	0.5461	-6.191	5.986e-10
teat_adequacy	14	14:53623883:T:C	53623883	C	0.5472	-6.18	6.414e-10
teat_adequacy	14	14:53630940:A:G	53630940	G	0.5472	-6.18	6.414e-10
teat_adequacy	14	14:53595926:C:T	53595926	T	0.5471	-6.176	6.566e-10
teat_adequacy	8	8:86619301:A:G	86619301	G	0.488	-6.175	6.61e-10
teat_adequacy	5	5:56954785:T:C	56954785	T	1.957	6.168	6.929e-10
teat_adequacy	14	14:71762191:G:A	71762191	A	0.5435	-6.168	6.935e-10
teat_adequacy	14	14:53634081:C:A	53634081	A	0.5487	-6.168	6.937e-10
teat_adequacy	5	5:57014106:A:G	57014106	A	1.939	6.167	6.94e-10
teat_adequacy	14	14:53601781:T:C	53601781	C	0.5501	-6.164	7.081e-10
teat_adequacy	14	14:53561940:C:T	53561940	T	0.5175	-6.163	7.127e-10
teat_adequacy	14	14:53653528:G:A	53653528	A	0.5504	-6.162	7.171e-10
teat_adequacy	5	5:57031304:T:C	57031304	T	1.934	6.16	7.277e-10
teat_adequacy	14	14:53796324:C:T	53796324	T	0.5473	-6.159	7.334e-10
teat_adequacy	14	14:53833004:T:C	53833004	C	0.5469	-6.157	7.436e-10
teat_adequacy	5	5:56956264:G:A	56956264	G	1.933	6.155	7.504e-10
teat_adequacy	5	5:56954679:T:C	56954679	T	1.945	6.149	7.781e-10
teat_adequacy	14	14:53697975:G:A	53697975	A	1.808	6.142	8.148e-10
teat_adequacy	14	14:53665235:C:A	53665235	A	0.5496	-6.133	8.61e-10
teat_adequacy	14	14:53620124:C:T	53620124	T	0.5509	-6.13	8.784e-10
teat_adequacy	14	14:53630979:C:T	53630979	T	0.5498	-6.128	8.902e-10
teat_adequacy	14	14:53631005:T:C	53631005	C	0.5498	-6.128	8.902e-10
teat_adequacy	8	8:346537:A:G	346537	G	0.5605	-6.127	8.928e-10
teat_adequacy	14	14:53641213:T:C	53641213	C	0.5511	-6.125	9.088e-10
teat_adequacy	14	14:53811051:T:C	53811051	C	0.5497	-6.12	9.338e-10
teat_adequacy	14	14:69264555:T:C	69264555	C	0.5502	-6.118	9.453e-10
teat_adequacy	14	14:53773389:C:T	53773389	T	0.5516	-6.114	9.714e-10
teat_adequacy	14	14:53625110:C:T	53625110	T	0.5522	-6.11	9.946e-10
teat_adequacy	14	14:53553626:A:C	53553626	C	0.5194	-6.108	1.011e-09
teat_adequacy	14	14:53546259:C:T	53546259	T	0.5229	-6.105	1.026e-09
teat_adequacy	14	14:53593732:G:A	53593732	A	0.5513	-6.099	1.069e-09
teat_adequacy	14	14:53774866:C:T	53774866	T	0.5521	-6.094	1.101e-09
teat_adequacy	14	14:53834118:T:C	53834118	C	0.5525	-6.092	1.112e-09
teat_adequacy	14	14:53643106:T:C	53643106	C	0.5525	-6.092	1.112e-09
teat_adequacy	14	14:53788163:C:T	53788163	T	0.552	-6.09	1.127e-09
teat_adequacy	14	14:53706719:A:G	53706719	G	0.5524	-6.089	1.139e-09
teat_adequacy	14	14:53601431:C:T	53601431	T	0.5524	-6.089	1.139e-09
teat_adequacy	14	14:53824519:G:A	53824519	A	0.5524	-6.089	1.139e-09
teat_adequacy	14	14:53643592:G:A	53643592	A	0.551	-6.088	1.143e-09
teat_adequacy	5	5:57032218:G:A	57032218	G	1.919	6.086	1.157e-09
teat_adequacy	5	5:57032217:T:C	57032217	T	1.919	6.086	1.157e-09
teat_adequacy	14	14:53643152:C:A	53643152	A	0.5536	-6.082	1.189e-09
teat_adequacy	5	5:57014646:T:G	57014646	T	1.918	6.081	1.197e-09
teat_adequacy	5	5:57032230:A:G	57032230	A	1.918	6.08	1.202e-09
teat_adequacy	14	14:53807261:G:A	53807261	A	0.5545	-6.077	1.227e-09
teat_adequacy	14	14:53584861:A:G	53584861	G	0.5538	-6.076	1.229e-09
teat_adequacy	14	14:53831359:C:A	53831359	A	0.552	-6.074	1.248e-09
teat_adequacy	8	8:86616963:A:G	86616963	G	0.4917	-6.073	1.256e-09
teat_adequacy	14	14:53833619:C:T	53833619	T	0.5523	-6.072	1.26e-09
teat_adequacy	5	5:56953891:C:T	56953891	C	1.927	6.072	1.266e-09
teat_adequacy	14	14:53581640:A:G	53581640	G	0.5524	-6.068	1.296e-09
teat_adequacy	14	14:53808047:T:C	53808047	C	0.5539	-6.067	1.301e-09
teat_adequacy	14	14:53627092:T:C	53627092	C	0.5535	-6.062	1.348e-09
teat_adequacy	14	14:53633816:C:T	53633816	T	0.5566	-6.061	1.35e-09
teat_adequacy	14	14:53553684:C:T	53553684	T	0.5224	-6.061	1.355e-09
teat_adequacy	14	14:53787917:A:G	53787917	G	0.5575	-6.06	1.363e-09
teat_adequacy	18	18:37344172:C:A	37344172	C	1.828	6.056	1.391e-09
teat_adequacy	14	14:53757567:C:A	53757567	A	0.5544	-6.056	1.392e-09
teat_adequacy	8	8:86620007:A:G	86620007	G	0.4965	-6.056	1.393e-09
teat_adequacy	8	8:86610289:C:T	86610289	T	0.4967	-6.056	1.395e-09
teat_adequacy	8	8:86602995:A:C	86602995	C	0.4935	-6.056	1.396e-09
teat_adequacy	8	8:86603003:A:G	86603003	G	0.4935	-6.056	1.396e-09
teat_adequacy	14	14:53515335:G:A	53515335	A	0.5275	-6.056	1.396e-09
teat_adequacy	14	14:53687929:C:A	53687929	A	0.5372	-6.055	1.401e-09
teat_adequacy	14	14:53629794:G:A	53629794	A	0.5548	-6.054	1.411e-09
teat_adequacy	14	14:53629790:C:T	53629790	T	0.5548	-6.054	1.411e-09
teat_adequacy	14	14:53774555:C:T	53774555	T	0.5549	-6.049	1.454e-09
teat_adequacy	14	14:53677242:T:C	53677242	C	0.5549	-6.049	1.454e-09
teat_adequacy	8	8:86610264:C:T	86610264	T	0.4971	-6.049	1.457e-09
teat_adequacy	14	14:53631431:C:T	53631431	T	0.5573	-6.049	1.461e-09
teat_adequacy	5	5:57030509:T:C	57030509	T	1.966	6.048	1.467e-09
teat_adequacy	14	14:53795494:A:G	53795494	G	0.5552	-6.048	1.468e-09
teat_adequacy	14	14:53555713:G:A	53555713	A	0.5241	-6.048	1.471e-09
teat_adequacy	14	14:53555712:C:A	53555712	A	0.5241	-6.048	1.471e-09
teat_adequacy	8	8:86605804:A:G	86605804	G	0.4956	-6.045	1.497e-09
teat_adequacy	8	8:86620941:C:A	86620941	A	0.5055	-6.043	1.515e-09
teat_adequacy	5	5:56954900:C:T	56954900	C	1.919	6.043	1.516e-09
teat_adequacy	8	8:86609629:C:T	86609629	T	0.4955	-6.04	1.545e-09
teat_adequacy	14	14:53593168:C:T	53593168	T	0.5561	-6.039	1.553e-09
teat_adequacy	8	8:86618577:G:A	86618577	A	0.496	-6.038	1.558e-09
teat_adequacy	14	14:53558601:T:C	53558601	C	0.5269	-6.038	1.562e-09
teat_adequacy	8	8:86602528:T:C	86602528	C	0.4944	-6.035	1.589e-09
teat_adequacy	5	5:57014640:G:A	57014640	G	1.909	6.033	1.605e-09
teat_adequacy	5	5:57014639:T:C	57014639	T	1.909	6.033	1.605e-09
teat_adequacy	14	14:53650067:T:C	53650067	C	0.5563	-6.033	1.606e-09
teat_adequacy	14	14:53600907:G:A	53600907	A	0.557	-6.033	1.608e-09
teat_adequacy	8	8:86609801:T:C	86609801	C	0.4959	-6.032	1.615e-09
teat_adequacy	5	5:57124908:A:G	57124908	A	1.876	6.032	1.616e-09
teat_adequacy	5	5:57030360:A:G	57030360	A	1.915	6.031	1.631e-09
teat_adequacy	8	8:86602642:T:G	86602642	G	0.4975	-6.028	1.661e-09
teat_adequacy	14	14:53598589:G:A	53598589	A	0.5575	-6.027	1.674e-09
teat_adequacy	14	14:53564470:C:T	53564470	T	0.5248	-6.024	1.706e-09
teat_adequacy	14	14:53564456:A:G	53564456	G	0.5248	-6.024	1.706e-09
teat_adequacy	14	14:54671108:T:C	54671108	T	0.5716	-6.023	1.717e-09
teat_adequacy	14	14:53563339:T:C	53563339	C	0.5249	-6.022	1.718e-09
teat_adequacy	14	14:53563357:A:G	53563357	G	0.5249	-6.022	1.718e-09
teat_adequacy	8	8:86608344:G:A	86608344	A	0.4978	-6.022	1.721e-09
teat_adequacy	5	5:57014852:T:C	57014852	T	1.958	6.019	1.753e-09
teat_adequacy	14	14:70896095:C:T	70896095	T	0.5512	-6.017	1.773e-09
teat_adequacy	14	14:53831495:T:C	53831495	C	0.5563	-6.017	1.777e-09
teat_adequacy	14	14:53563438:C:T	53563438	T	0.5253	-6.016	1.79e-09
teat_adequacy	14	14:53766842:G:A	53766842	A	0.5566	-6.016	1.793e-09
teat_adequacy	14	14:53644851:C:T	53644851	T	0.5558	-6.015	1.803e-09
teat_adequacy	14	14:53554026:T:C	53554026	C	0.5254	-6.015	1.803e-09
teat_adequacy	14	14:53827447:G:A	53827447	A	0.5585	-6.012	1.829e-09
teat_adequacy	14	14:53554311:A:G	53554311	G	1.813	6.012	1.832e-09
teat_adequacy	14	14:53769153:G:A	53769153	A	0.5619	-6.011	1.842e-09
teat_adequacy	14	14:53592916:T:C	53592916	C	0.5574	-6.006	1.898e-09
teat_adequacy	8	8:86607256:A:G	86607256	G	0.5003	-6.005	1.913e-09
teat_adequacy	14	14:53662741:C:A	53662741	A	0.5577	-6.005	1.916e-09
teat_adequacy	8	8:86616316:C:T	86616316	T	0.4972	-6.004	1.923e-09
teat_adequacy	14	14:53809701:C:T	53809701	T	0.5576	-6.001	1.963e-09
teat_adequacy	14	14:53701640:C:T	53701640	T	0.5576	-6.001	1.963e-09
teat_adequacy	14	14:53643652:T:C	53643652	C	0.5563	-6.0	1.973e-09
teat_adequacy	14	14:53793308:T:C	53793308	C	0.5579	-6.0	1.973e-09
teat_adequacy	14	14:53625603:C:T	53625603	T	0.5579	-5.999	1.98e-09
teat_adequacy	14	14:53827858:C:T	53827858	T	0.5582	-5.997	2.006e-09
teat_adequacy	14	14:53664490:G:T	53664490	T	0.5585	-5.996	2.026e-09
teat_adequacy	14	14:53623665:C:A	53623665	A	0.5588	-5.994	2.045e-09
teat_adequacy	14	14:53644658:A:G	53644658	G	0.5445	-5.994	2.046e-09
teat_adequacy	5	5:56962286:A:G	56962286	A	1.916	5.992	2.073e-09
teat_adequacy	14	14:53777240:C:T	53777240	T	0.5555	-5.991	2.085e-09
teat_adequacy	14	14:53535788:A:G	53535788	G	0.5562	-5.99	2.105e-09
teat_adequacy	14	14:53696286:C:A	53696286	A	0.5574	-5.986	2.153e-09
teat_adequacy	8	8:86604716:C:A	86604716	A	0.5033	-5.986	2.155e-09
teat_adequacy	5	5:57101156:C:T	57101156	C	1.907	5.985	2.16e-09
teat_adequacy	14	14:53600354:C:T	53600354	T	0.559	-5.985	2.165e-09
teat_adequacy	14	14:53583394:G:A	53583394	A	0.5205	-5.985	2.169e-09
teat_adequacy	5	5:57033410:G:T	57033410	G	1.9	5.984	2.176e-09
teat_adequacy	8	8:86602544:A:C	86602544	C	0.4976	-5.984	2.182e-09
teat_adequacy	14	14:53631452:C:T	53631452	T	0.56	-5.984	2.182e-09
teat_adequacy	14	14:53551638:G:A	53551638	A	0.5266	-5.983	2.194e-09
teat_adequacy	5	5:57126025:T:C	57126025	T	1.855	5.979	2.239e-09
teat_adequacy	14	14:53645454:A:G	53645454	G	0.5647	-5.979	2.248e-09
teat_adequacy	8	8:86611594:C:T	86611594	T	0.4981	-5.977	2.273e-09
teat_adequacy	14	14:53563245:A:C	53563245	C	0.5279	-5.976	2.281e-09
teat_adequacy	14	14:53559795:C:T	53559795	T	0.5279	-5.975	2.297e-09
teat_adequacy	14	14:53451652:G:T	53451652	T	0.5177	-5.974	2.316e-09
teat_adequacy	5	5:58720662:C:A	58720662	C	2.266	5.974	2.319e-09
teat_adequacy	14	14:53551680:A:G	53551680	G	0.5283	-5.969	2.393e-09
teat_adequacy	14	14:53786992:G:T	53786992	T	0.5593	-5.967	2.418e-09
teat_adequacy	14	14:53558342:A:C	53558342	C	0.5296	-5.962	2.485e-09
teat_adequacy	8	8:86620904:C:T	86620904	T	0.5123	-5.962	2.488e-09
teat_adequacy	5	5:57083778:T:G	57083778	T	1.923	5.962	2.49e-09
teat_adequacy	5	5:57043968:T:C	57043968	T	1.902	5.96	2.518e-09
teat_adequacy	5	5:57043976:T:C	57043976	C	1.902	5.96	2.518e-09
teat_adequacy	5	5:56952053:C:A	56952053	C	1.897	5.96	2.53e-09
teat_adequacy	14	14:53484138:G:A	53484138	A	0.5284	-5.957	2.563e-09
teat_adequacy	14	14:53289114:G:A	53289114	A	0.5199	-5.957	2.573e-09
teat_adequacy	14	14:53560065:C:T	53560065	T	0.5301	-5.955	2.607e-09
teat_adequacy	14	14:53655173:A:G	53655173	G	0.5631	-5.954	2.612e-09
teat_adequacy	5	5:57089589:G:A	57089589	G	1.91	5.954	2.618e-09
teat_adequacy	14	14:53825908:G:A	53825908	A	0.5613	-5.951	2.664e-09
teat_adequacy	5	5:57078109:C:A	57078109	C	1.903	5.95	2.68e-09
teat_adequacy	8	8:86603012:C:A	86603012	A	0.5032	-5.948	2.72e-09
teat_adequacy	8	8:86605329:T:C	86605329	C	0.5034	-5.947	2.725e-09
teat_adequacy	8	8:86619647:G:A	86619647	A	0.5034	-5.947	2.725e-09
teat_adequacy	14	14:53600856:T:G	53600856	G	0.5619	-5.947	2.726e-09
teat_adequacy	8	8:86612577:C:T	86612577	T	0.5008	-5.947	2.738e-09
teat_adequacy	14	14:53527268:G:T	53527268	T	0.5292	-5.943	2.794e-09
teat_adequacy	5	5:57101150:G:T	57101150	G	1.898	5.941	2.826e-09
teat_adequacy	14	14:53555652:T:C	53555652	C	0.5319	-5.938	2.877e-09
teat_adequacy	8	8:86615836:G:A	86615836	A	0.5024	-5.936	2.921e-09
teat_adequacy	8	8:86618404:G:A	86618404	A	0.5026	-5.936	2.924e-09
teat_adequacy	14	14:54256729:C:A	54256729	A	0.5429	-5.934	2.948e-09
teat_adequacy	14	14:53560506:C:T	53560506	T	0.5308	-5.93	3.021e-09
teat_adequacy	8	8:86615900:T:G	86615900	G	0.5026	-5.93	3.034e-09
teat_adequacy	18	18:37344776:G:A	37344776	G	1.794	5.928	3.057e-09
teat_adequacy	14	14:53553874:C:T	53553874	T	0.531	-5.928	3.065e-09
teat_adequacy	18	18:37345407:A:G	37345407	A	1.795	5.928	3.069e-09
teat_adequacy	18	18:37344850:T:C	37344850	T	1.788	5.927	3.094e-09
teat_adequacy	14	14:69261026:G:A	69261026	A	0.563	-5.926	3.107e-09
teat_adequacy	5	5:56954250:C:T	56954250	C	1.884	5.926	3.108e-09
teat_adequacy	14	14:53776745:A:G	53776745	G	0.5585	-5.924	3.139e-09
teat_adequacy	8	8:86604584:C:T	86604584	T	0.506	-5.923	3.167e-09
teat_adequacy	8	8:86613385:C:T	86613385	T	0.5012	-5.919	3.229e-09
teat_adequacy	5	5:57007937:T:C	57007937	T	1.931	5.919	3.239e-09
teat_adequacy	8	8:86604956:G:A	86604956	A	0.5061	-5.918	3.267e-09
teat_adequacy	14	14:69260966:T:C	69260966	C	0.5617	-5.916	3.29e-09
teat_adequacy	14	14:70659917:T:C	70659917	C	0.5563	-5.916	3.305e-09
teat_adequacy	14	14:53559441:T:C	53559441	C	0.5318	-5.914	3.348e-09
teat_adequacy	14	14:53563497:T:C	53563497	C	0.533	-5.908	3.462e-09
teat_adequacy	14	14:53561374:C:T	53561374	T	0.5331	-5.907	3.475e-09
teat_adequacy	5	5:57096518:G:T	57096518	G	1.894	5.906	3.496e-09
teat_adequacy	14	14:53498348:T:C	53498348	C	0.5318	-5.905	3.537e-09
teat_adequacy	5	5:57024288:A:G	57024288	A	1.877	5.904	3.544e-09
teat_adequacy	14	14:53557102:T:C	53557102	C	0.5359	-5.903	3.565e-09
teat_adequacy	8	8:86610399:T:C	86610399	C	0.5068	-5.903	3.567e-09
teat_adequacy	14	14:53564755:A:G	53564755	G	0.5317	-5.903	3.573e-09
teat_adequacy	8	8:86608407:G:A	86608407	A	0.5035	-5.902	3.601e-09
teat_adequacy	14	14:69259808:C:T	69259808	T	0.5622	-5.899	3.653e-09
teat_adequacy	8	8:86582964:C:T	86582964	T	0.5022	-5.899	3.655e-09
teat_adequacy	14	14:53644991:T:C	53644991	C	0.5627	-5.897	3.7e-09
teat_adequacy	14	14:53595822:C:T	53595822	T	0.5629	-5.896	3.717e-09
teat_adequacy	8	8:86613961:T:G	86613961	G	0.5068	-5.896	3.721e-09
teat_adequacy	5	5:57083707:A:G	57083707	A	1.897	5.895	3.751e-09
teat_adequacy	11	11:4860563:G:T	4860563	G	2.064	5.895	3.755e-09
teat_adequacy	14	14:53518523:G:A	53518523	A	0.5267	-5.891	3.842e-09
teat_adequacy	8	8:86619162:G:T	86619162	T	0.5045	-5.887	3.93e-09
teat_adequacy	8	8:86611219:A:G	86611219	G	0.5083	-5.887	3.934e-09
teat_adequacy	8	8:86619377:A:G	86619377	G	0.5083	-5.886	3.946e-09
teat_adequacy	5	5:58762445:G:A	58762445	G	1.944	5.885	3.97e-09
teat_adequacy	14	14:53631611:G:A	53631611	A	0.5667	-5.884	3.999e-09
teat_adequacy	14	14:69264507:T:C	69264507	C	0.5646	-5.884	4.001e-09
teat_adequacy	14	14:53559909:C:T	53559909	T	0.5339	-5.883	4.024e-09
teat_adequacy	14	14:53561298:G:A	53561298	A	0.5339	-5.883	4.024e-09
teat_adequacy	14	14:53501792:A:G	53501792	G	0.5341	-5.883	4.039e-09
teat_adequacy	5	5:56953840:T:C	56953840	T	1.886	5.882	4.06e-09
teat_adequacy	14	14:54899826:C:T	54899826	T	0.5614	-5.881	4.072e-09
teat_adequacy	14	14:69264570:G:A	69264570	A	0.5628	-5.881	4.08e-09
teat_adequacy	5	5:57085675:C:A	57085675	C	1.892	5.878	4.141e-09
teat_adequacy	5	5:56952959:C:A	56952959	C	1.886	5.878	4.156e-09
teat_adequacy	14	14:71620819:A:G	71620819	G	0.5625	-5.878	4.164e-09
teat_adequacy	8	8:86613273:A:G	86613273	G	0.5032	-5.877	4.169e-09
teat_adequacy	14	14:53548091:A:G	53548091	G	0.5616	-5.875	4.219e-09
teat_adequacy	14	14:53557075:C:T	53557075	T	0.5344	-5.875	4.222e-09
teat_adequacy	14	14:53557016:G:T	53557016	T	0.5345	-5.874	4.252e-09
teat_adequacy	8	8:86619157:G:A	86619157	A	0.5066	-5.87	4.351e-09
teat_adequacy	8	8:86599308:A:G	86599308	G	0.5108	-5.87	4.353e-09
teat_adequacy	14	14:70833836:A:G	70833836	G	0.5597	-5.87	4.365e-09
teat_adequacy	14	14:53786241:C:T	53786241	T	0.5654	-5.87	4.367e-09
teat_adequacy	8	8:117909451:T:C	117909451	C	2.119	5.868	4.399e-09
teat_adequacy	5	5:57041033:A:G	57041033	A	1.881	5.868	4.399e-09
teat_adequacy	14	14:53560632:C:T	53560632	T	0.5357	-5.868	4.407e-09
teat_adequacy	14	14:53552887:A:G	53552887	G	0.5349	-5.867	4.427e-09
teat_adequacy	14	14:53552871:T:C	53552871	C	0.5349	-5.867	4.427e-09
teat_adequacy	14	14:53560985:G:A	53560985	A	0.5358	-5.867	4.438e-09
teat_adequacy	5	5:57020174:T:G	57020174	T	1.883	5.866	4.473e-09
teat_adequacy	14	14:69489199:C:A	69489199	A	0.5635	-5.863	4.535e-09
teat_adequacy	5	5:56954967:G:A	56954967	G	1.869	5.863	4.544e-09
teat_adequacy	8	8:86615547:C:A	86615547	A	0.508	-5.862	4.584e-09
teat_adequacy	14	14:53558501:T:C	53558501	C	0.5374	-5.861	4.603e-09
teat_adequacy	14	14:70787155:A:G	70787155	G	0.5608	-5.859	4.67e-09
teat_adequacy	14	14:53649383:G:A	53649383	A	0.5679	-5.856	4.728e-09
teat_adequacy	5	5:57084690:A:G	57084690	A	1.868	5.856	4.746e-09
teat_adequacy	8	8:86619906:A:C	86619906	C	0.5083	-5.855	4.758e-09
teat_adequacy	14	14:53578571:G:A	53578571	A	0.5312	-5.855	4.774e-09
teat_adequacy	14	14:53574665:C:T	53574665	T	0.5366	-5.854	4.811e-09
teat_adequacy	14	14:69264234:T:C	69264234	C	0.5639	-5.854	4.812e-09
teat_adequacy	14	14:70939069:C:A	70939069	A	0.5617	-5.852	4.85e-09
teat_adequacy	5	5:57082088:G:A	57082088	G	1.881	5.852	4.858e-09
teat_adequacy	8	8:86618364:C:A	86618364	A	0.5099	-5.851	4.875e-09
teat_adequacy	14	14:53519975:C:T	53519975	T	0.5352	-5.851	4.887e-09
teat_adequacy	5	5:57003304:G:A	57003304	G	1.873	5.851	4.896e-09
teat_adequacy	14	14:69261006:T:C	69261006	C	0.5671	-5.849	4.942e-09
teat_adequacy	5	5:57011951:G:A	57011951	G	1.887	5.849	4.944e-09
teat_adequacy	14	14:53553576:G:A	53553576	A	0.5379	-5.847	5.02e-09
teat_adequacy	14	14:53553167:G:A	53553167	A	0.538	-5.845	5.054e-09
teat_adequacy	14	14:53646804:C:T	53646804	T	0.5297	-5.845	5.062e-09
teat_adequacy	5	5:57013772:C:T	57013772	C	1.893	5.845	5.07e-09
teat_adequacy	8	8:86614349:T:G	86614349	G	0.5075	-5.843	5.113e-09
teat_adequacy	14	14:69327632:C:T	69327632	T	0.5669	-5.841	5.2e-09
teat_adequacy	14	14:69327677:G:T	69327677	T	0.5669	-5.841	5.2e-09
teat_adequacy	5	5:57027961:A:G	57027961	A	1.892	5.839	5.25e-09
teat_adequacy	8	8:86617744:G:A	86617744	A	0.5103	-5.838	5.28e-09
teat_adequacy	18	18:37345268:C:T	37345268	C	1.787	5.836	5.336e-09
teat_adequacy	14	14:53555580:G:A	53555580	A	0.537	-5.836	5.351e-09
teat_adequacy	14	14:53559327:G:A	53559327	A	0.537	-5.836	5.351e-09
teat_adequacy	14	14:53559869:A:G	53559869	G	0.5371	-5.835	5.391e-09
teat_adequacy	14	14:54842986:T:C	54842986	T	0.5657	-5.834	5.406e-09
teat_adequacy	5	5:57032180:T:C	57032180	T	1.866	5.834	5.424e-09
teat_adequacy	5	5:57015036:G:A	57015036	G	1.875	5.833	5.451e-09
teat_adequacy	14	14:70835384:T:C	70835384	C	0.5618	-5.831	5.509e-09
teat_adequacy	5	5:58870323:A:G	58870323	A	2.208	5.831	5.516e-09
teat_adequacy	14	14:53427220:C:T	53427220	T	0.5273	-5.831	5.518e-09
teat_adequacy	14	14:70785433:G:A	70785433	A	0.562	-5.83	5.529e-09
teat_adequacy	5	5:57003179:G:A	57003179	G	1.875	5.83	5.541e-09
teat_adequacy	14	14:61501123:G:A	61501123	A	0.4766	-5.83	5.556e-09
teat_adequacy	5	5:57084267:G:A	57084267	G	1.88	5.829	5.577e-09
teat_adequacy	8	8:86609439:A:G	86609439	G	0.5122	-5.829	5.589e-09
teat_adequacy	14	14:53557028:G:A	53557028	A	0.5375	-5.828	5.613e-09
teat_adequacy	14	14:53557026:A:G	53557026	G	0.5375	-5.828	5.613e-09
teat_adequacy	5	5:57044065:T:G	57044065	G	1.875	5.824	5.737e-09
teat_adequacy	14	14:70656285:C:T	70656285	T	0.5648	-5.823	5.765e-09
teat_adequacy	8	8:86609359:G:T	86609359	T	0.5123	-5.823	5.797e-09
teat_adequacy	8	8:86618152:C:T	86618152	T	0.5124	-5.822	5.801e-09
teat_adequacy	14	14:53554659:T:G	53554659	G	0.5321	-5.822	5.807e-09
teat_adequacy	14	14:53562715:T:G	53562715	G	0.5387	-5.822	5.81e-09
teat_adequacy	14	14:53381114:A:C	53381114	C	0.5349	-5.821	5.858e-09
teat_adequacy	14	14:53564025:G:A	53564025	A	0.5379	-5.82	5.886e-09
teat_adequacy	14	14:53562318:G:A	53562318	A	0.5379	-5.82	5.886e-09
teat_adequacy	14	14:53553000:T:C	53553000	C	0.538	-5.819	5.927e-09
teat_adequacy	14	14:53535532:C:T	53535532	C	0.5618	-5.819	5.937e-09
teat_adequacy	14	14:53554660:T:G	53554660	G	0.5391	-5.815	6.047e-09
teat_adequacy	5	5:58710966:A:G	58710966	A	2.17	5.815	6.078e-09
teat_adequacy	14	14:53526821:C:A	53526821	A	0.5312	-5.811	6.212e-09
teat_adequacy	8	8:86608620:G:A	86608620	A	0.5115	-5.81	6.24e-09
teat_adequacy	5	5:57015195:G:A	57015195	G	1.865	5.81	6.262e-09
teat_adequacy	5	5:57032975:A:G	57032975	A	1.872	5.809	6.293e-09
teat_adequacy	5	5:57032983:T:C	57032983	T	1.872	5.809	6.293e-09
teat_adequacy	1	1:110764152:G:A	110764152	A	0.5585	-5.808	6.311e-09
teat_adequacy	8	8:86619941:T:C	86619941	C	0.5116	-5.804	6.474e-09
teat_adequacy	5	5:57023331:C:T	57023331	C	1.876	5.8	6.624e-09
teat_adequacy	8	8:86617565:G:A	86617565	A	0.5145	-5.799	6.659e-09
teat_adequacy	8	8:86617587:G:A	86617587	A	0.5147	-5.799	6.665e-09
teat_adequacy	18	18:37345027:C:T	37345027	C	1.787	5.799	6.682e-09
teat_adequacy	5	5:57031409:C:T	57031409	C	1.86	5.799	6.683e-09
teat_adequacy	14	14:53691564:C:A	53691564	A	0.5717	-5.798	6.71e-09
teat_adequacy	8	8:86594194:C:A	86594194	A	0.5054	-5.797	6.738e-09
teat_adequacy	5	5:57024334:A:G	57024334	A	1.865	5.797	6.743e-09
teat_adequacy	8	8:86583107:C:A	86583107	A	0.5024	-5.797	6.747e-09
teat_adequacy	5	5:57088144:C:T	57088144	C	1.841	5.797	6.764e-09
teat_adequacy	14	14:70787058:A:G	70787058	G	0.5645	-5.796	6.785e-09
teat_adequacy	5	5:57107610:A:G	57107610	A	1.871	5.796	6.786e-09
teat_adequacy	5	5:57014404:A:G	57014404	A	1.862	5.795	6.837e-09
teat_adequacy	14	14:53527037:G:A	53527037	A	0.5355	-5.794	6.875e-09
teat_adequacy	5	5:58861060:A:G	58861060	A	2.161	5.793	6.908e-09
teat_adequacy	1	1:110762914:A:G	110762914	G	0.5598	-5.793	6.927e-09
teat_adequacy	5	5:58762388:G:A	58762388	G	1.911	5.792	6.941e-09
teat_adequacy	14	14:54490592:A:G	54490592	G	0.5694	-5.792	6.975e-09
teat_adequacy	5	5:57110195:C:T	57110195	C	1.868	5.791	6.989e-09
teat_adequacy	5	5:57013726:A:C	57013726	A	1.88	5.791	6.998e-09
teat_adequacy	14	14:53555116:G:T	53555116	T	0.54	-5.79	7.049e-09
teat_adequacy	14	14:53557301:A:G	53557301	G	0.54	-5.79	7.049e-09
teat_adequacy	14	14:53556908:T:C	53556908	C	0.5401	-5.788	7.104e-09
teat_adequacy	5	5:57032929:A:G	57032929	A	1.863	5.786	7.226e-09
teat_adequacy	5	5:57083554:G:A	57083554	G	1.871	5.785	7.268e-09
teat_adequacy	14	14:53643701:A:G	53643701	G	0.5711	-5.784	7.275e-09
teat_adequacy	8	8:86619732:G:A	86619732	A	0.5125	-5.782	7.364e-09
teat_adequacy	5	5:57008054:G:T	57008054	G	1.902	5.781	7.433e-09
teat_adequacy	8	8:117917301:A:G	117917301	G	2.13	5.781	7.442e-09
teat_adequacy	14	14:53593524:C:T	53593524	C	1.728	5.781	7.447e-09
teat_adequacy	14	14:53561169:T:C	53561169	C	0.5406	-5.78	7.451e-09
teat_adequacy	5	5:57033479:T:C	57033479	T	1.843	5.78	7.48e-09
teat_adequacy	8	8:86614303:T:C	86614303	C	0.5129	-5.775	7.686e-09
teat_adequacy	8	8:86617093:A:G	86617093	G	0.5129	-5.775	7.686e-09
teat_adequacy	5	5:57087959:T:C	57087959	T	1.857	5.775	7.69e-09
teat_adequacy	3	3:16545204:T:C	16545204	C	1.993	5.774	7.727e-09
teat_adequacy	5	5:55875723:C:T	55875723	C	1.827	5.774	7.756e-09
teat_adequacy	5	5:57013842:C:T	57013842	C	1.871	5.774	7.759e-09
teat_adequacy	14	14:53423676:A:G	53423676	G	0.538	-5.773	7.79e-09
teat_adequacy	5	5:58762433:G:A	58762433	G	1.916	5.773	7.794e-09
teat_adequacy	8	8:86600287:A:G	86600287	G	0.5145	-5.772	7.816e-09
teat_adequacy	5	5:57034993:G:A	57034993	A	1.876	5.771	7.902e-09
teat_adequacy	14	14:54921127:A:G	54921127	G	0.5761	-5.77	7.912e-09
teat_adequacy	5	5:57036535:C:T	57036535	C	1.848	5.769	7.978e-09
teat_adequacy	11	11:4853772:G:T	4853772	G	2.027	5.769	7.987e-09
teat_adequacy	5	5:57033455:G:T	57033455	G	1.847	5.769	7.989e-09
teat_adequacy	14	14:53515913:C:T	53515913	T	0.5422	-5.768	8.017e-09
teat_adequacy	5	5:57033594:G:A	57033594	G	1.855	5.768	8.024e-09
teat_adequacy	5	5:57091709:A:G	57091709	A	1.882	5.767	8.054e-09
teat_adequacy	14	14:53553351:C:A	53553351	A	0.5414	-5.767	8.064e-09
teat_adequacy	5	5:57085741:C:A	57085741	C	1.862	5.767	8.067e-09
teat_adequacy	8	8:86618353:T:C	86618353	C	0.5146	-5.765	8.156e-09
teat_adequacy	8	8:86607474:G:A	86607474	A	0.5211	-5.765	8.159e-09
teat_adequacy	14	14:61501076:T:G	61501076	G	0.4788	-5.765	8.187e-09
teat_adequacy	8	8:86613139:G:A	86613139	A	0.5118	-5.763	8.26e-09
teat_adequacy	5	5:57014927:A:G	57014927	A	1.854	5.762	8.293e-09
teat_adequacy	14	14:53560857:G:A	53560857	A	0.5411	-5.762	8.307e-09
teat_adequacy	5	5:57014797:T:C	57014797	T	1.86	5.762	8.31e-09
teat_adequacy	5	5:57095086:C:T	57095086	C	1.858	5.76	8.39e-09
teat_adequacy	14	14:69257852:G:A	69257852	A	0.5694	-5.76	8.397e-09
teat_adequacy	5	5:57025707:T:C	57025707	T	1.848	5.76	8.399e-09
teat_adequacy	5	5:57187951:A:G	57187951	A	1.908	5.76	8.399e-09
teat_adequacy	14	14:69260948:C:T	69260948	T	0.5694	-5.76	8.405e-09
teat_adequacy	18	18:37343859:C:T	37343859	C	1.78	5.758	8.487e-09
teat_adequacy	8	8:86634890:C:T	86634890	T	0.4704	-5.758	8.504e-09
teat_adequacy	5	5:57024066:G:A	57024066	G	1.849	5.757	8.561e-09
teat_adequacy	5	5:57031996:G:A	57031996	G	1.848	5.757	8.561e-09
teat_adequacy	14	14:72857951:T:C	72857951	C	0.5525	-5.756	8.613e-09
teat_adequacy	5	5:57084322:C:T	57084322	C	1.871	5.755	8.654e-09
teat_adequacy	5	5:57100066:A:G	57100066	A	1.863	5.754	8.69e-09
teat_adequacy	14	14:53537173:C:T	53537173	T	1.766	5.754	8.713e-09
teat_adequacy	8	8:117909461:A:G	117909461	G	2.084	5.754	8.717e-09
teat_adequacy	11	11:4853885:G:A	4853885	G	2.047	5.753	8.762e-09
teat_adequacy	8	8:86581849:G:A	86581849	A	0.5136	-5.753	8.769e-09
teat_adequacy	14	14:54256760:G:A	54256760	A	1.725	5.753	8.775e-09
teat_adequacy	5	5:57032877:G:A	57032877	G	1.864	5.753	8.779e-09
teat_adequacy	5	5:57105187:A:G	57105187	A	1.917	5.752	8.831e-09
teat_adequacy	8	8:86605038:G:T	86605038	T	0.5152	-5.752	8.837e-09
teat_adequacy	1	1:262448032:C:T	262448032	T	0.5512	-5.752	8.843e-09
teat_adequacy	5	5:57085640:C:T	57085640	C	1.857	5.75	8.904e-09
teat_adequacy	5	5:57008098:A:G	57008098	A	1.89	5.75	8.91e-09
teat_adequacy	8	8:86613402:C:T	86613402	T	0.5122	-5.75	8.947e-09
teat_adequacy	5	5:57024194:G:A	57024194	G	1.857	5.749	8.952e-09
teat_adequacy	5	5:57082143:C:T	57082143	C	1.859	5.749	8.982e-09
teat_adequacy	8	8:86607227:C:T	86607227	T	0.5167	-5.749	8.983e-09
teat_adequacy	8	8:86617570:G:A	86617570	A	0.518	-5.748	9.024e-09
teat_adequacy	5	5:57084700:A:G	57084700	A	1.841	5.744	9.231e-09
teat_adequacy	5	5:57032248:T:C	57032248	T	1.837	5.744	9.252e-09
teat_adequacy	8	8:86602788:A:G	86602788	G	0.5157	-5.743	9.301e-09
teat_adequacy	5	5:57038982:A:G	57038982	A	1.83	5.743	9.313e-09
teat_adequacy	5	5:57121205:G:A	57121205	G	1.817	5.742	9.356e-09
teat_adequacy	5	5:57021903:G:A	57021903	G	1.857	5.741	9.429e-09
teat_adequacy	14	14:53562440:A:C	53562440	C	0.5433	-5.74	9.447e-09
teat_adequacy	8	8:86605893:A:G	86605893	G	0.5145	-5.739	9.511e-09
teat_adequacy	5	5:57105033:T:C	57105033	T	1.853	5.739	9.521e-09
teat_adequacy	5	5:57023164:C:A	57023164	C	1.848	5.739	9.525e-09
teat_adequacy	14	14:53543484:G:A	53543484	G	0.572	-5.738	9.553e-09
teat_adequacy	5	5:57002140:G:A	57002140	G	1.901	5.738	9.57e-09
teat_adequacy	14	14:53555301:C:T	53555301	T	0.5435	-5.736	9.72e-09
teat_adequacy	14	14:69346167:C:T	69346167	T	0.5747	-5.735	9.768e-09
teat_adequacy	5	5:57030099:T:C	57030099	T	1.898	5.731	9.961e-09
teat_adequacy	8	8:86609217:A:G	86609217	G	0.517	-5.73	1.004e-08
teat_adequacy	5	5:57024216:A:G	57024216	A	1.844	5.73	1.006e-08
teat_adequacy	14	14:53557133:A:G	53557133	G	0.544	-5.727	1.019e-08
teat_adequacy	14	14:53557160:T:G	53557160	G	0.544	-5.727	1.019e-08
teat_adequacy	8	8:86594329:G:A	86594329	A	0.5052	-5.727	1.023e-08
teat_adequacy	8	8:86617628:A:G	86617628	G	0.5188	-5.726	1.026e-08
teat_adequacy	5	5:57089070:G:A	57089070	G	1.857	5.723	1.044e-08
teat_adequacy	1	1:262437590:T:G	262437590	G	0.5521	-5.723	1.045e-08
teat_adequacy	5	5:57086526:T:C	57086526	T	1.853	5.722	1.051e-08
teat_adequacy	11	11:4841568:C:T	4841568	C	2.04	5.722	1.051e-08
teat_adequacy	8	8:86570111:C:T	86570111	T	0.5069	-5.722	1.051e-08
teat_adequacy	5	5:57027277:T:C	57027277	T	1.84	5.722	1.053e-08
teat_adequacy	11	11:4877613:A:G	4877613	A	2.041	5.721	1.06e-08
teat_adequacy	14	14:53553222:C:T	53553222	T	0.5453	-5.721	1.061e-08
teat_adequacy	14	14:53553256:A:G	53553256	G	0.5453	-5.721	1.061e-08
teat_adequacy	5	5:57039035:T:C	57039035	T	1.844	5.721	1.062e-08
teat_adequacy	1	1:262448675:C:T	262448675	T	0.5524	-5.72	1.063e-08
teat_adequacy	5	5:57028794:C:T	57028794	C	1.9	5.72	1.064e-08
teat_adequacy	8	8:86612258:A:G	86612258	G	0.5192	-5.72	1.065e-08
teat_adequacy	5	5:57094365:A:G	57094365	A	1.857	5.719	1.071e-08
teat_adequacy	5	5:57026941:T:C	57026941	T	1.884	5.719	1.072e-08
teat_adequacy	1	1:110966733:G:A	110966733	A	0.5688	-5.718	1.075e-08
teat_adequacy	14	14:53642358:C:A	53642358	A	0.5401	-5.718	1.076e-08
teat_adequacy	14	14:53421853:G:A	53421853	A	0.5416	-5.718	1.077e-08
teat_adequacy	8	8:86619551:T:C	86619551	C	0.5202	-5.718	1.079e-08
teat_adequacy	5	5:57081241:T:C	57081241	T	1.842	5.717	1.084e-08
teat_adequacy	5	5:56954138:T:C	56954138	T	1.849	5.716	1.093e-08
teat_adequacy	1	1:110778946:T:C	110778946	C	0.5655	-5.714	1.1e-08
teat_adequacy	5	5:57009975:A:G	57009975	A	1.889	5.714	1.102e-08
teat_adequacy	5	5:57110266:G:A	57110266	G	1.853	5.714	1.103e-08
teat_adequacy	14	14:70698192:A:C	70698192	C	0.5686	-5.714	1.103e-08
teat_adequacy	8	8:86617512:G:A	86617512	A	0.5192	-5.713	1.109e-08
teat_adequacy	11	11:4877606:G:T	4877606	G	2.039	5.713	1.11e-08
teat_adequacy	11	11:4877604:T:C	4877604	T	2.039	5.713	1.11e-08
teat_adequacy	11	11:4853898:C:T	4853898	C	2.04	5.713	1.112e-08
teat_adequacy	14	14:53553024:A:G	53553024	G	0.5458	-5.711	1.12e-08
teat_adequacy	8	8:86623262:A:G	86623262	G	0.4751	-5.711	1.121e-08
teat_adequacy	8	8:86614418:C:T	86614418	T	0.5154	-5.711	1.122e-08
teat_adequacy	1	1:110764519:G:A	110764519	A	0.5652	-5.711	1.122e-08
teat_adequacy	8	8:86619522:A:G	86619522	G	0.5206	-5.711	1.126e-08
teat_adequacy	5	5:57022640:T:C	57022640	T	1.84	5.706	1.155e-08
teat_adequacy	18	18:37334591:A:G	37334591	A	1.765	5.705	1.161e-08
teat_adequacy	14	14:53553402:C:T	53553402	T	0.5453	-5.705	1.163e-08
teat_adequacy	8	8:86618217:G:A	86618217	A	0.5211	-5.704	1.17e-08
teat_adequacy	8	8:86618216:T:C	86618216	C	0.5211	-5.704	1.17e-08
teat_adequacy	11	11:4843860:T:C	4843860	T	2.028	5.704	1.172e-08
teat_adequacy	8	8:86569959:G:A	86569959	A	0.5077	-5.704	1.172e-08
teat_adequacy	8	8:86589075:G:T	86589075	T	0.5106	-5.703	1.177e-08
teat_adequacy	8	8:86580549:G:A	86580549	A	0.5079	-5.703	1.179e-08
teat_adequacy	14	14:53564284:G:A	53564284	A	0.5458	-5.702	1.187e-08
teat_adequacy	14	14:53562526:G:A	53562526	A	0.5459	-5.701	1.191e-08
teat_adequacy	14	14:70681613:A:G	70681613	G	0.5718	-5.7	1.198e-08
teat_adequacy	5	5:57013681:C:T	57013681	C	1.849	5.699	1.202e-08
teat_adequacy	5	5:57024105:T:C	57024105	T	1.847	5.699	1.205e-08
teat_adequacy	5	5:58821680:C:T	58821680	C	2.163	5.698	1.213e-08
teat_adequacy	5	5:57025215:C:T	57025215	C	1.838	5.698	1.215e-08
teat_adequacy	14	14:53553575:T:C	53553575	C	0.572	-5.697	1.216e-08
teat_adequacy	8	8:86611760:A:C	86611760	C	0.5214	-5.697	1.219e-08
teat_adequacy	8	8:86558386:A:C	86558386	C	0.5137	-5.696	1.227e-08
teat_adequacy	8	8:86616199:G:A	86616199	A	0.5173	-5.696	1.23e-08
teat_adequacy	5	5:57019625:C:T	57019625	C	1.839	5.695	1.237e-08
teat_adequacy	1	1:110775463:C:T	110775463	T	0.5665	-5.692	1.259e-08
teat_adequacy	5	5:57037348:T:C	57037348	T	1.837	5.692	1.259e-08
teat_adequacy	11	11:4853839:T:C	4853839	T	2.006	5.689	1.275e-08
teat_adequacy	5	5:57039940:A:G	57039940	A	1.835	5.689	1.277e-08
teat_adequacy	5	5:57024092:C:A	57024092	C	1.84	5.688	1.285e-08
teat_adequacy	1	1:110951911:T:G	110951911	G	0.5716	-5.687	1.293e-08
teat_adequacy	14	14:70597417:T:C	70597417	C	0.5686	-5.684	1.312e-08
teat_adequacy	8	8:86606505:T:C	86606505	C	0.5222	-5.682	1.335e-08
teat_adequacy	5	5:57032397:G:A	57032397	G	1.845	5.679	1.357e-08
teat_adequacy	8	8:86573328:G:A	86573328	A	0.5101	-5.677	1.372e-08
teat_adequacy	8	8:86567518:A:G	86567518	G	0.5101	-5.677	1.372e-08
teat_adequacy	8	8:86617648:A:C	86617648	C	0.5223	-5.675	1.386e-08
teat_adequacy	5	5:57103699:T:C	57103699	T	1.847	5.674	1.391e-08
teat_adequacy	14	14:70681520:T:C	70681520	C	0.5729	-5.674	1.394e-08
teat_adequacy	14	14:70561781:A:G	70561781	G	0.5698	-5.674	1.396e-08
teat_adequacy	1	1:262447389:A:G	262447389	G	0.5556	-5.673	1.399e-08
teat_adequacy	1	1:110972385:A:G	110972385	G	0.5691	-5.673	1.405e-08
teat_adequacy	14	14:53558732:T:C	53558732	C	0.5485	-5.672	1.412e-08
teat_adequacy	5	5:57017758:T:C	57017758	T	1.885	5.671	1.422e-08
teat_adequacy	8	8:86593941:G:A	86593941	A	0.5174	-5.67	1.43e-08
teat_adequacy	8	8:86613229:C:A	86613229	A	0.5172	-5.669	1.432e-08
teat_adequacy	18	18:37344980:A:G	37344980	A	1.76	5.669	1.439e-08
teat_adequacy	1	1:262447704:A:G	262447704	G	0.5545	-5.668	1.443e-08
teat_adequacy	8	8:86563349:C:T	86563349	T	0.5119	-5.667	1.453e-08
teat_adequacy	8	8:86619533:G:A	86619533	A	0.5237	-5.667	1.456e-08
teat_adequacy	5	5:58869721:A:G	58869721	A	2.165	5.666	1.46e-08
teat_adequacy	5	5:57027288:T:C	57027288	T	1.874	5.666	1.465e-08
teat_adequacy	14	14:70838342:T:G	70838342	G	0.573	-5.664	1.478e-08
teat_adequacy	14	14:53416120:C:T	53416120	T	0.5452	-5.663	1.486e-08
teat_adequacy	11	11:4839433:G:A	4839433	G	2.022	5.663	1.486e-08
teat_adequacy	3	3:16545147:G:T	16545147	T	1.952	5.663	1.487e-08
teat_adequacy	1	1:262433517:A:G	262433517	G	0.6096	-5.662	1.499e-08
teat_adequacy	1	1:110775999:G:A	110775999	A	0.5683	-5.66	1.513e-08
teat_adequacy	1	1:110767451:C:A	110767451	A	0.5683	-5.66	1.513e-08
teat_adequacy	14	14:53556775:A:G	53556775	G	0.5501	-5.66	1.515e-08
teat_adequacy	11	11:4887794:T:C	4887794	T	2.026	5.659	1.518e-08
teat_adequacy	1	1:110761443:A:G	110761443	G	0.5687	-5.659	1.526e-08
teat_adequacy	5	5:57014389:C:T	57014389	C	1.885	5.659	1.527e-08
teat_adequacy	14	14:70711866:G:A	70711866	A	0.5725	-5.658	1.529e-08
teat_adequacy	5	5:57101330:C:A	57101330	C	1.834	5.658	1.534e-08
teat_adequacy	11	11:4860526:T:C	4860526	T	1.998	5.657	1.537e-08
teat_adequacy	11	11:4860529:C:T	4860529	C	1.998	5.657	1.537e-08
teat_adequacy	14	14:53594151:A:C	53594151	A	1.707	5.657	1.543e-08
teat_adequacy	8	8:86594355:A:C	86594355	C	0.511	-5.656	1.551e-08
teat_adequacy	8	8:86594354:C:T	86594354	T	0.511	-5.656	1.551e-08
teat_adequacy	8	8:86580932:A:G	86580932	G	0.511	-5.656	1.551e-08
teat_adequacy	8	8:86611858:G:A	86611858	A	0.5231	-5.654	1.564e-08
teat_adequacy	5	5:57014125:A:G	57014125	A	1.839	5.654	1.565e-08
teat_adequacy	5	5:57087994:A:C	57087994	A	1.824	5.654	1.569e-08
teat_adequacy	1	1:262444084:C:A	262444084	A	0.5575	-5.654	1.571e-08
teat_adequacy	5	5:57038587:G:A	57038587	G	1.816	5.653	1.578e-08
teat_adequacy	1	1:110771879:G:A	110771879	A	0.5681	-5.652	1.585e-08
teat_adequacy	14	14:70574902:A:G	70574902	G	0.5699	-5.652	1.589e-08
teat_adequacy	11	11:46514221:T:C	46514221	C	1.864	5.648	1.622e-08
teat_adequacy	5	5:57023127:T:G	57023127	T	1.828	5.647	1.63e-08
teat_adequacy	8	8:86617390:C:T	86617390	T	0.5235	-5.647	1.632e-08
teat_adequacy	5	5:57021512:G:A	57021512	G	1.828	5.647	1.632e-08
teat_adequacy	14	14:72379108:C:T	72379108	C	0.5639	-5.647	1.633e-08
teat_adequacy	14	14:53783194:A:G	53783194	G	1.712	5.647	1.635e-08
teat_adequacy	5	5:57101417:T:G	57101417	T	1.832	5.646	1.643e-08
teat_adequacy	5	5:57083829:C:T	57083829	C	1.841	5.643	1.672e-08
teat_adequacy	5	5:57083830:C:T	57083830	C	1.841	5.643	1.672e-08
teat_adequacy	1	1:262446269:T:G	262446269	G	0.5568	-5.642	1.681e-08
teat_adequacy	8	8:86580595:T:C	86580595	C	0.5104	-5.64	1.696e-08
teat_adequacy	8	8:86585228:G:A	86585228	A	0.5131	-5.64	1.696e-08
teat_adequacy	1	1:262437127:C:T	262437127	T	0.5554	-5.64	1.703e-08
teat_adequacy	5	5:58706720:T:C	58706720	T	2.139	5.639	1.709e-08
teat_adequacy	8	8:86580955:G:A	86580955	A	0.5131	-5.638	1.72e-08
teat_adequacy	5	5:57024053:C:T	57024053	C	1.816	5.638	1.722e-08
teat_adequacy	5	5:57024044:G:A	57024044	G	1.821	5.636	1.735e-08
teat_adequacy	8	8:86648690:A:C	86648690	C	0.4855	-5.636	1.741e-08
teat_adequacy	8	8:86569986:T:C	86569986	C	0.5148	-5.635	1.754e-08
teat_adequacy	8	8:86620390:G:A	86620390	A	0.5223	-5.634	1.759e-08
teat_adequacy	8	8:86620389:A:G	86620389	G	0.5223	-5.634	1.759e-08
teat_adequacy	8	8:86620436:C:T	86620436	T	0.5223	-5.634	1.759e-08
teat_adequacy	18	18:37344947:T:C	37344947	T	1.757	5.633	1.766e-08
teat_adequacy	8	8:86612160:A:G	86612160	G	0.524	-5.633	1.767e-08
teat_adequacy	14	14:53341093:A:G	53341093	G	0.578	-5.633	1.768e-08
teat_adequacy	8	8:86572042:C:T	86572042	T	0.5133	-5.631	1.787e-08
teat_adequacy	8	8:86573051:G:A	86573051	A	0.5133	-5.631	1.787e-08
teat_adequacy	5	5:57020575:C:T	57020575	C	1.833	5.631	1.788e-08
teat_adequacy	1	1:110965557:T:C	110965557	C	0.574	-5.63	1.8e-08
teat_adequacy	14	14:70579669:A:G	70579669	G	0.573	-5.629	1.818e-08
teat_adequacy	11	11:4851805:A:G	4851805	A	2.007	5.628	1.819e-08
teat_adequacy	1	1:110767408:A:G	110767408	G	0.5711	-5.628	1.82e-08
teat_adequacy	1	1:110964857:G:A	110964857	A	0.5744	-5.628	1.821e-08
teat_adequacy	14	14:54921261:T:C	54921261	T	0.5788	-5.628	1.827e-08
teat_adequacy	14	14:54921251:C:T	54921251	C	0.5788	-5.628	1.827e-08
teat_adequacy	11	11:4887339:T:C	4887339	T	2.02	5.627	1.83e-08
teat_adequacy	8	8:86596914:C:A	86596914	A	0.5167	-5.627	1.838e-08
teat_adequacy	8	8:86606243:C:A	86606243	A	0.5243	-5.625	1.858e-08
teat_adequacy	8	8:86573681:T:C	86573681	C	0.5164	-5.625	1.859e-08
teat_adequacy	5	5:57017526:G:A	57017526	G	1.862	5.624	1.864e-08
teat_adequacy	8	8:86573361:T:G	86573361	G	0.5138	-5.624	1.865e-08
teat_adequacy	14	14:70150643:A:G	70150643	G	0.5713	-5.624	1.869e-08
teat_adequacy	14	14:71733078:G:A	71733078	A	0.5709	-5.622	1.883e-08
teat_adequacy	8	8:86594761:A:G	86594761	G	0.5137	-5.622	1.889e-08
teat_adequacy	5	5:55826538:G:A	55826538	G	1.785	5.621	1.896e-08
teat_adequacy	8	8:86622930:T:C	86622930	C	0.4864	-5.621	1.901e-08
teat_adequacy	8	8:86614260:T:C	86614260	C	0.523	-5.62	1.907e-08
teat_adequacy	5	5:57048142:T:C	57048142	T	1.821	5.62	1.908e-08
teat_adequacy	1	1:110950386:C:T	110950386	T	0.5746	-5.619	1.924e-08
teat_adequacy	1	1:110767202:A:G	110767202	G	0.5706	-5.617	1.946e-08
teat_adequacy	1	1:110970241:G:A	110970241	A	0.5759	-5.616	1.951e-08
teat_adequacy	11	11:4861090:A:G	4861090	A	2.012	5.615	1.966e-08
teat_adequacy	5	5:58706734:C:T	58706734	C	2.147	5.615	1.967e-08
teat_adequacy	5	5:57081223:T:C	57081223	T	1.818	5.615	1.969e-08
teat_adequacy	5	5:57014489:G:A	57014489	G	1.823	5.614	1.979e-08
teat_adequacy	14	14:70729164:C:A	70729164	A	0.5754	-5.613	1.987e-08
teat_adequacy	1	1:110950286:T:C	110950286	C	0.5748	-5.613	1.99e-08
teat_adequacy	8	8:86607083:T:C	86607083	C	0.5317	-5.611	2.013e-08
teat_adequacy	14	14:53553451:A:G	53553451	G	0.5515	-5.609	2.029e-08
teat_adequacy	14	14:71231990:C:A	71231990	A	0.5715	-5.609	2.03e-08
teat_adequacy	5	5:57036616:T:C	57036616	T	1.827	5.609	2.039e-08
teat_adequacy	8	8:86609105:T:C	86609105	C	0.5275	-5.608	2.045e-08
teat_adequacy	8	8:86609479:G:A	86609479	A	0.5277	-5.608	2.046e-08
teat_adequacy	8	8:86606457:G:A	86606457	A	0.5277	-5.608	2.046e-08
teat_adequacy	8	8:86561056:C:T	86561056	T	0.5158	-5.606	2.066e-08
teat_adequacy	11	11:4853535:G:A	4853535	G	2.001	5.606	2.075e-08
teat_adequacy	14	14:53525102:T:C	53525102	T	0.5779	-5.604	2.096e-08
teat_adequacy	5	5:57023923:C:T	57023923	C	1.832	5.603	2.102e-08
teat_adequacy	8	8:86578521:A:C	86578521	C	0.5174	-5.603	2.105e-08
teat_adequacy	14	14:71307096:C:T	71307096	T	0.5717	-5.603	2.112e-08
teat_adequacy	1	1:110968795:A:G	110968795	G	0.5762	-5.602	2.124e-08
teat_adequacy	1	1:110774159:A:G	110774159	G	0.5719	-5.601	2.127e-08
teat_adequacy	1	1:110951786:G:A	110951786	A	0.5763	-5.601	2.131e-08
teat_adequacy	14	14:53543496:A:G	53543496	G	0.5799	-5.6	2.138e-08
teat_adequacy	5	5:57043266:A:G	57043266	A	1.831	5.6	2.144e-08
teat_adequacy	1	1:110964358:G:T	110964358	T	0.5765	-5.6	2.145e-08
teat_adequacy	5	5:57014243:G:A	57014243	G	1.82	5.599	2.15e-08
teat_adequacy	1	1:110761297:A:G	110761297	G	0.5726	-5.599	2.156e-08
teat_adequacy	1	1:110960189:A:G	110960189	G	0.5767	-5.599	2.157e-08
teat_adequacy	8	8:86585429:A:G	86585429	G	0.5162	-5.598	2.164e-08
teat_adequacy	8	8:86573712:T:G	86573712	G	0.515	-5.595	2.208e-08
teat_adequacy	5	5:57017882:A:G	57017882	A	1.874	5.593	2.233e-08
teat_adequacy	8	8:86618290:C:T	86618290	T	0.5295	-5.593	2.238e-08
teat_adequacy	5	5:57038594:A:C	57038594	A	1.802	5.592	2.249e-08
teat_adequacy	14	14:71642837:C:T	71642837	T	0.5732	-5.592	2.251e-08
teat_adequacy	8	8:86596932:G:T	86596932	T	0.5182	-5.591	2.256e-08
teat_adequacy	5	5:57161450:A:G	57161450	A	1.849	5.591	2.256e-08
teat_adequacy	14	14:70839038:C:T	70839038	T	0.5775	-5.591	2.263e-08
teat_adequacy	1	1:110952077:C:T	110952077	T	0.5778	-5.589	2.282e-08
teat_adequacy	1	1:110950542:T:C	110950542	C	0.5796	-5.589	2.286e-08
teat_adequacy	14	14:53558388:A:G	53558388	G	0.58	-5.589	2.29e-08
teat_adequacy	5	5:57039028:A:G	57039028	A	1.813	5.588	2.291e-08
teat_adequacy	1	1:110958577:G:A	110958577	A	0.5798	-5.588	2.295e-08
teat_adequacy	5	5:57107127:T:G	57107127	T	1.82	5.586	2.319e-08
teat_adequacy	1	1:110966575:T:C	110966575	C	0.5765	-5.586	2.323e-08
teat_adequacy	8	8:117932735:T:G	117932735	G	2.075	5.586	2.323e-08
teat_adequacy	9	9:595769:C:A	595769	A	1.831	5.586	2.329e-08
teat_adequacy	5	5:57099154:C:T	57099154	C	1.823	5.584	2.346e-08
teat_adequacy	5	5:57022086:A:G	57022086	A	1.815	5.584	2.348e-08
teat_adequacy	5	5:57011607:C:T	57011607	C	1.82	5.583	2.36e-08
teat_adequacy	5	5:57094861:C:T	57094861	C	1.815	5.583	2.361e-08
teat_adequacy	5	5:57097267:T:G	57097267	T	1.807	5.582	2.371e-08
teat_adequacy	1	1:110765749:C:T	110765749	T	0.5722	-5.582	2.371e-08
teat_adequacy	11	11:4841541:C:T	4841541	C	2.008	5.582	2.375e-08
teat_adequacy	8	8:86571958:T:C	86571958	C	0.5155	-5.58	2.401e-08
teat_adequacy	8	8:86571959:G:A	86571959	A	0.5155	-5.58	2.401e-08
teat_adequacy	11	11:4858851:C:T	4858851	C	1.999	5.58	2.407e-08
teat_adequacy	11	11:4837435:T:G	4837435	T	1.96	5.58	2.408e-08
teat_adequacy	14	14:72602855:G:A	72602855	A	0.5694	-5.58	2.41e-08
teat_adequacy	14	14:70038633:A:C	70038633	C	0.5753	-5.579	2.418e-08
teat_adequacy	14	14:70038689:G:T	70038689	T	0.5753	-5.579	2.418e-08
teat_adequacy	5	5:58860994:G:A	58860994	G	2.108	5.579	2.422e-08
teat_adequacy	14	14:54671195:T:C	54671195	T	0.5987	-5.579	2.424e-08
teat_adequacy	1	1:110957397:G:A	110957397	A	0.5799	-5.578	2.429e-08
teat_adequacy	1	1:110957396:T:C	110957396	C	0.5799	-5.578	2.429e-08
teat_adequacy	8	8:86588735:G:A	86588735	A	0.5211	-5.578	2.434e-08
teat_adequacy	1	1:110964970:A:G	110964970	G	0.5783	-5.577	2.441e-08
teat_adequacy	5	5:57045089:G:A	57045089	G	1.819	5.577	2.441e-08
teat_adequacy	5	5:57045087:T:C	57045087	T	1.819	5.577	2.441e-08
teat_adequacy	5	5:57014591:A:C	57014591	A	1.819	5.577	2.441e-08
teat_adequacy	8	8:86574738:G:A	86574738	A	0.5169	-5.576	2.454e-08
teat_adequacy	1	1:110950320:T:C	110950320	C	0.5768	-5.576	2.456e-08
teat_adequacy	5	5:57035171:C:T	57035171	C	1.815	5.575	2.47e-08
teat_adequacy	5	5:57009935:C:A	57009935	C	1.86	5.575	2.478e-08
teat_adequacy	8	8:86580391:G:A	86580391	A	0.5202	-5.573	2.506e-08
teat_adequacy	8	8:86606618:T:C	86606618	C	0.5292	-5.573	2.511e-08
teat_adequacy	1	1:110761868:T:C	110761868	C	0.5743	-5.572	2.514e-08
teat_adequacy	8	8:86596884:G:A	86596884	A	0.5201	-5.572	2.515e-08
teat_adequacy	8	8:86609484:C:T	86609484	T	0.5305	-5.572	2.524e-08
teat_adequacy	5	5:57039391:C:T	57039391	C	1.82	5.571	2.539e-08
teat_adequacy	8	8:117919313:A:C	117919313	C	2.036	5.57	2.54e-08
teat_adequacy	1	1:110766144:G:T	110766144	T	0.5737	-5.57	2.543e-08
teat_adequacy	1	1:110766179:C:T	110766179	T	0.5737	-5.57	2.543e-08
teat_adequacy	5	5:57088001:G:T	57088001	G	1.809	5.57	2.545e-08
teat_adequacy	8	8:86583893:G:A	86583893	A	0.5172	-5.57	2.549e-08
teat_adequacy	8	8:86583891:C:T	86583891	T	0.5172	-5.57	2.549e-08
teat_adequacy	5	5:57011568:C:T	57011568	C	1.811	5.57	2.554e-08
teat_adequacy	14	14:68042655:A:G	68042655	G	0.4098	-5.569	2.558e-08
teat_adequacy	1	1:110761668:C:T	110761668	T	0.574	-5.569	2.564e-08
teat_adequacy	1	1:110963415:G:A	110963415	A	0.5774	-5.569	2.567e-08
teat_adequacy	1	1:110963427:C:T	110963427	T	0.5774	-5.569	2.567e-08
teat_adequacy	1	1:110963417:A:C	110963417	C	0.5774	-5.569	2.567e-08
teat_adequacy	5	5:57086549:C:T	57086549	C	1.821	5.567	2.589e-08
teat_adequacy	14	14:72483235:G:A	72483235	A	0.5684	-5.566	2.6e-08
teat_adequacy	5	5:57025381:G:A	57025381	G	1.815	5.566	2.603e-08
teat_adequacy	5	5:57101547:G:A	57101547	G	1.82	5.566	2.605e-08
teat_adequacy	8	8:86623278:T:G	86623278	G	0.485	-5.564	2.639e-08
teat_adequacy	14	14:70739938:G:A	70739938	A	0.5782	-5.564	2.64e-08
teat_adequacy	5	5:57025058:A:G	57025058	A	1.859	5.563	2.649e-08
teat_adequacy	14	14:53548625:A:G	53548625	G	0.5811	-5.563	2.654e-08
teat_adequacy	14	14:53560208:A:G	53560208	G	0.5834	-5.562	2.67e-08
teat_adequacy	14	14:72582152:A:G	72582152	A	0.5702	-5.56	2.699e-08
teat_adequacy	14	14:71153083:G:A	71153083	A	0.5745	-5.56	2.702e-08
teat_adequacy	8	8:86560435:T:C	86560435	C	0.5208	-5.559	2.709e-08
teat_adequacy	13	13:42572862:A:C	42572862	A	0.5901	-5.559	2.71e-08
teat_adequacy	18	18:37344795:A:G	37344795	G	0.5779	-5.559	2.717e-08
teat_adequacy	14	14:70725355:A:G	70725355	G	0.5784	-5.558	2.723e-08
teat_adequacy	5	5:56944327:G:T	56944327	G	1.812	5.558	2.73e-08
teat_adequacy	11	11:4862315:T:C	4862315	T	1.982	5.558	2.736e-08
teat_adequacy	1	1:110761512:T:C	110761512	C	0.5755	-5.557	2.737e-08
teat_adequacy	14	14:70639561:C:T	70639561	T	0.5811	-5.557	2.74e-08
teat_adequacy	14	14:70639566:A:G	70639566	G	0.5811	-5.557	2.74e-08
teat_adequacy	8	8:86579021:A:G	86579021	G	0.518	-5.557	2.744e-08
teat_adequacy	5	5:58806669:T:G	58806669	T	2.145	5.557	2.744e-08
teat_adequacy	1	1:110774930:G:A	110774930	A	0.5755	-5.557	2.747e-08
teat_adequacy	5	5:58723197:G:A	58723197	G	2.148	5.556	2.757e-08
teat_adequacy	1	1:110958467:G:A	110958467	A	0.578	-5.556	2.757e-08
teat_adequacy	1	1:110773172:A:G	110773172	G	0.5749	-5.556	2.767e-08
teat_adequacy	3	3:16545137:G:A	16545137	A	1.925	5.556	2.768e-08
teat_adequacy	1	1:110772208:C:T	110772208	T	0.5749	-5.555	2.778e-08
teat_adequacy	14	14:54556429:G:A	54556429	G	0.5824	-5.555	2.78e-08
teat_adequacy	5	5:57019772:C:A	57019772	C	1.81	5.555	2.781e-08
teat_adequacy	5	5:58721854:A:G	58721854	A	2.15	5.554	2.794e-08
teat_adequacy	8	8:86578586:T:C	86578586	C	0.5194	-5.553	2.807e-08
teat_adequacy	14	14:71303065:T:C	71303065	C	0.5758	-5.553	2.807e-08
teat_adequacy	8	8:86571983:A:G	86571983	G	0.5194	-5.553	2.807e-08
teat_adequacy	8	8:86623591:G:A	86623591	A	0.4899	-5.553	2.811e-08
teat_adequacy	5	5:57101284:G:A	57101284	G	1.808	5.552	2.82e-08
teat_adequacy	14	14:70844806:C:T	70844806	T	0.5797	-5.552	2.823e-08
teat_adequacy	14	14:70844807:G:A	70844807	A	0.5797	-5.552	2.823e-08
teat_adequacy	3	3:94376775:G:A	94376775	A	1.806	5.551	2.843e-08
teat_adequacy	1	1:110958531:G:T	110958531	T	0.5802	-5.55	2.862e-08
teat_adequacy	14	14:72451096:A:C	72451096	A	0.5762	-5.549	2.869e-08
teat_adequacy	5	5:57032112:A:G	57032112	G	1.815	5.549	2.871e-08
teat_adequacy	14	14:53553482:G:A	53553482	A	0.5564	-5.548	2.883e-08
teat_adequacy	14	14:72483323:C:T	72483323	T	0.5714	-5.548	2.884e-08
teat_adequacy	5	5:58710603:G:T	58710603	G	2.096	5.548	2.886e-08
teat_adequacy	14	14:53553166:T:C	53553166	C	0.5823	-5.548	2.89e-08
teat_adequacy	8	8:86582019:T:C	86582019	C	0.5196	-5.547	2.906e-08
teat_adequacy	8	8:86631012:A:G	86631012	G	0.4872	-5.546	2.92e-08
teat_adequacy	1	1:110776689:G:A	110776689	A	0.575	-5.546	2.922e-08
teat_adequacy	5	5:57039670:G:A	57039670	A	1.778	5.545	2.935e-08
teat_adequacy	14	14:53537377:T:C	53537377	T	0.5811	-5.544	2.948e-08
teat_adequacy	1	1:110961813:G:T	110961813	T	0.5796	-5.544	2.952e-08
teat_adequacy	5	5:57047616:C:T	57047616	C	1.809	5.544	2.958e-08
teat_adequacy	8	8:86581089:G:A	86581089	A	0.5214	-5.544	2.963e-08
teat_adequacy	11	11:4887354:T:C	4887354	T	1.988	5.543	2.98e-08
teat_adequacy	5	5:58727570:G:A	58727570	G	2.1	5.542	2.996e-08
teat_adequacy	8	8:86591772:A:G	86591772	G	0.5213	-5.542	2.999e-08
teat_adequacy	8	8:86573715:T:G	86573715	G	0.5185	-5.541	3.004e-08
teat_adequacy	9	9:33811404:G:A	33811404	G	2.033	5.54	3.025e-08
teat_adequacy	1	1:110969367:G:A	110969367	A	0.5796	-5.54	3.029e-08
teat_adequacy	1	1:110969595:G:A	110969595	A	0.5796	-5.54	3.029e-08
teat_adequacy	1	1:110772348:C:T	110772348	T	0.5765	-5.539	3.047e-08
teat_adequacy	5	5:57017890:A:G	57017890	A	1.861	5.538	3.054e-08
teat_adequacy	8	8:86590116:A:G	86590116	G	0.5217	-5.537	3.076e-08
teat_adequacy	8	8:86578740:C:T	86578740	T	0.5217	-5.537	3.076e-08
teat_adequacy	11	11:4840035:C:T	4840035	C	1.977	5.535	3.109e-08
teat_adequacy	8	8:86572064:C:A	86572064	A	0.5202	-5.534	3.138e-08
teat_adequacy	8	8:86586163:A:G	86586163	G	0.5231	-5.533	3.146e-08
teat_adequacy	8	8:86623546:A:G	86623546	G	0.4924	-5.533	3.15e-08
teat_adequacy	5	5:57038177:T:C	57038177	T	1.815	5.533	3.154e-08
teat_adequacy	1	1:110950370:G:A	110950370	A	0.5794	-5.532	3.165e-08
teat_adequacy	5	5:57108500:T:G	57108500	T	1.807	5.531	3.176e-08
teat_adequacy	8	8:86573727:A:G	86573727	G	0.5202	-5.531	3.18e-08
teat_adequacy	1	1:110969564:T:G	110969564	G	0.5814	-5.531	3.185e-08
teat_adequacy	8	8:117919326:A:G	117919326	G	2.03	5.531	3.19e-08
teat_adequacy	14	14:54921372:A:G	54921372	A	0.5858	-5.53	3.204e-08
teat_adequacy	5	5:57094872:C:T	57094872	C	1.803	5.529	3.215e-08
teat_adequacy	5	5:57011020:G:T	57011020	T	1.867	5.528	3.231e-08
teat_adequacy	5	5:58861192:T:G	58861192	T	2.131	5.527	3.249e-08
teat_adequacy	11	11:4848334:A:G	4848334	A	1.986	5.527	3.26e-08
teat_adequacy	5	5:57015907:C:T	57015907	C	1.812	5.526	3.273e-08
teat_adequacy	8	8:86565892:C:T	86565892	T	0.5207	-5.526	3.275e-08
teat_adequacy	14	14:53594126:A:G	53594126	A	1.683	5.526	3.279e-08
teat_adequacy	5	5:57023438:A:G	57023438	A	1.807	5.524	3.315e-08
teat_adequacy	8	8:86578208:C:T	86578208	T	0.5206	-5.524	3.321e-08
teat_adequacy	5	5:58870440:T:C	58870440	T	2.073	5.523	3.333e-08
teat_adequacy	5	5:58870448:C:T	58870448	C	2.073	5.523	3.333e-08
teat_adequacy	11	11:4852730:C:T	4852730	C	1.974	5.523	3.34e-08
teat_adequacy	1	1:110963442:G:A	110963442	A	0.5804	-5.522	3.346e-08
teat_adequacy	5	5:55986864:G:T	55986864	T	1.78	5.521	3.362e-08
teat_adequacy	14	14:71201169:C:T	71201169	T	0.5772	-5.52	3.381e-08
teat_adequacy	1	1:110964172:C:T	110964172	T	0.5809	-5.52	3.385e-08
teat_adequacy	8	8:86630556:G:T	86630556	T	0.4916	-5.52	3.393e-08
teat_adequacy	8	8:86559435:C:T	86559435	T	0.5237	-5.52	3.394e-08
teat_adequacy	8	8:86574144:C:T	86574144	T	0.5236	-5.519	3.406e-08
teat_adequacy	8	8:86595469:C:T	86595469	T	0.5235	-5.519	3.417e-08
teat_adequacy	1	1:110959289:C:T	110959289	T	0.5821	-5.518	3.422e-08
teat_adequacy	5	5:57014454:C:T	57014454	C	1.856	5.518	3.43e-08
teat_adequacy	8	8:86572013:C:T	86572013	T	0.5209	-5.517	3.447e-08
teat_adequacy	1	1:110949794:T:C	110949794	C	0.5817	-5.516	3.473e-08
teat_adequacy	14	14:54855952:G:A	54855952	G	0.6008	-5.512	3.54e-08
teat_adequacy	8	8:86610845:T:C	86610845	C	0.5345	-5.512	3.543e-08
teat_adequacy	8	8:85001422:T:C	85001422	T	1.714	5.512	3.546e-08
teat_adequacy	14	14:70741549:C:A	70741549	A	0.5824	-5.512	3.55e-08
teat_adequacy	8	8:86559765:C:T	86559765	T	0.5236	-5.512	3.557e-08
teat_adequacy	1	1:110961070:C:T	110961070	T	0.5826	-5.511	3.558e-08
teat_adequacy	8	8:13727992:T:C	13727992	T	1.9	5.511	3.568e-08
teat_adequacy	8	8:86560085:G:T	86560085	T	0.5238	-5.511	3.574e-08
teat_adequacy	8	8:803920:G:A	803920	A	0.5975	-5.511	3.575e-08
teat_adequacy	1	1:110964243:C:T	110964243	T	0.5819	-5.511	3.577e-08
teat_adequacy	1	1:110964200:A:G	110964200	G	0.5819	-5.511	3.577e-08
teat_adequacy	8	8:86590945:T:C	86590945	C	0.5256	-5.51	3.588e-08
teat_adequacy	5	5:58742168:A:G	58742168	A	1.851	5.51	3.588e-08
teat_adequacy	5	5:57032786:T:G	57032786	T	1.801	5.51	3.59e-08
teat_adequacy	8	8:117913528:C:A	117913528	A	2.025	5.51	3.591e-08
teat_adequacy	8	8:86571953:G:A	86571953	A	0.5213	-5.51	3.595e-08
teat_adequacy	1	1:6318232:A:G	6318232	G	0.4406	-5.509	3.602e-08
teat_adequacy	8	8:13725449:G:A	13725449	G	1.886	5.508	3.62e-08
teat_adequacy	14	14:72586814:G:A	72586814	G	0.5701	-5.508	3.633e-08
teat_adequacy	1	1:110961878:G:T	110961878	T	0.5816	-5.507	3.64e-08
teat_adequacy	5	5:57084785:A:G	57084785	A	1.792	5.507	3.642e-08
teat_adequacy	5	5:57084784:T:C	57084784	T	1.792	5.507	3.642e-08
teat_adequacy	5	5:57084787:A:G	57084787	A	1.792	5.507	3.642e-08
teat_adequacy	1	1:110767523:C:T	110767523	T	0.5777	-5.506	3.675e-08
teat_adequacy	8	8:86630606:G:T	86630606	T	0.4923	-5.506	3.677e-08
teat_adequacy	8	8:86608975:C:T	86608975	T	0.5346	-5.506	3.679e-08
teat_adequacy	1	1:110964577:G:A	110964577	A	0.582	-5.505	3.683e-08
teat_adequacy	11	11:4867190:A:G	4867190	A	1.977	5.505	3.691e-08
teat_adequacy	14	14:70056332:A:G	70056332	G	0.581	-5.505	3.698e-08
teat_adequacy	5	5:57023909:G:A	57023909	G	1.811	5.504	3.703e-08
teat_adequacy	1	1:110964033:A:G	110964033	G	0.5832	-5.504	3.711e-08
teat_adequacy	5	5:57038454:G:A	57038454	G	1.814	5.504	3.72e-08
teat_adequacy	5	5:57043313:G:T	57043313	G	1.814	5.504	3.72e-08
teat_adequacy	14	14:72483482:G:A	72483482	A	0.5717	-5.503	3.741e-08
teat_adequacy	8	8:86588887:G:A	86588887	A	0.5256	-5.502	3.75e-08
teat_adequacy	5	5:57002203:T:C	57002203	T	1.846	5.502	3.76e-08
teat_adequacy	5	5:57017572:G:A	57017572	G	1.844	5.502	3.762e-08
teat_adequacy	5	5:57037359:T:G	57037359	T	1.799	5.501	3.767e-08
teat_adequacy	8	8:86578758:A:G	86578758	G	0.5232	-5.501	3.773e-08
teat_adequacy	1	1:110953769:T:C	110953769	C	0.5829	-5.501	3.778e-08
teat_adequacy	8	8:86561241:A:G	86561241	G	0.5231	-5.5	3.79e-08
teat_adequacy	9	9:82203684:A:G	82203684	A	1.647	5.5	3.808e-08
teat_adequacy	11	11:4877679:C:T	4877679	C	1.984	5.499	3.814e-08
teat_adequacy	14	14:53453083:G:A	53453083	A	0.5856	-5.498	3.851e-08
teat_adequacy	1	1:110970598:A:G	110970598	G	0.5817	-5.497	3.852e-08
teat_adequacy	14	14:68376817:A:G	68376817	A	0.4164	-5.497	3.861e-08
teat_adequacy	5	5:58792626:A:G	58792626	A	1.826	5.496	3.876e-08
teat_adequacy	8	8:86559549:G:A	86559549	A	0.526	-5.496	3.88e-08
teat_adequacy	8	8:86559546:C:T	86559546	T	0.526	-5.496	3.88e-08
teat_adequacy	1	1:110769064:C:T	110769064	T	0.5788	-5.495	3.9e-08
teat_adequacy	1	1:110768715:C:A	110768715	A	0.5788	-5.495	3.9e-08
teat_adequacy	1	1:110765848:G:A	110765848	A	0.5788	-5.495	3.9e-08
teat_adequacy	1	1:110768936:T:C	110768936	C	0.5788	-5.495	3.9e-08
teat_adequacy	5	5:58861007:G:A	58861007	G	2.058	5.495	3.905e-08
teat_adequacy	14	14:72041419:C:A	72041419	A	0.5677	-5.495	3.913e-08
teat_adequacy	14	14:54151220:C:T	54151220	C	0.5886	-5.494	3.926e-08
teat_adequacy	1	1:110765352:T:C	110765352	C	0.5791	-5.494	3.933e-08
teat_adequacy	1	1:110767450:C:T	110767450	T	0.5791	-5.494	3.933e-08
teat_adequacy	1	1:110776020:C:T	110776020	T	0.5791	-5.494	3.933e-08
teat_adequacy	8	8:86654583:C:A	86654583	A	0.4932	-5.494	3.934e-08
teat_adequacy	8	8:86571831:T:C	86571831	C	0.5235	-5.493	3.952e-08
teat_adequacy	8	8:86577277:T:G	86577277	G	0.5235	-5.493	3.952e-08
teat_adequacy	1	1:110960353:A:G	110960353	G	0.5819	-5.492	3.969e-08
teat_adequacy	8	8:86577215:A:G	86577215	G	0.5233	-5.492	3.984e-08
teat_adequacy	5	5:58712607:C:T	58712607	C	2.136	5.491	4.005e-08
teat_adequacy	1	1:110772763:C:T	110772763	T	0.5789	-5.49	4.008e-08
teat_adequacy	5	5:57088734:C:T	57088734	C	1.804	5.49	4.012e-08
teat_adequacy	8	8:86573579:C:T	86573579	T	0.5248	-5.49	4.025e-08
teat_adequacy	11	11:4861101:G:T	4861101	G	1.974	5.49	4.026e-08
teat_adequacy	14	14:70114390:A:G	70114390	G	0.581	-5.49	4.028e-08
teat_adequacy	14	14:69865089:T:C	69865089	C	0.5781	-5.489	4.045e-08
teat_adequacy	5	5:57037630:G:A	57037630	A	1.816	5.489	4.052e-08
teat_adequacy	8	8:86572741:G:T	86572741	T	0.522	-5.488	4.057e-08
teat_adequacy	1	1:110966360:A:G	110966360	G	0.5827	-5.488	4.058e-08
teat_adequacy	8	8:86643486:C:T	86643486	T	0.4945	-5.487	4.087e-08
teat_adequacy	8	8:118155154:T:C	118155154	T	1.842	5.487	4.093e-08
teat_adequacy	8	8:86574762:G:A	86574762	A	0.5235	-5.487	4.094e-08
teat_adequacy	8	8:86657848:G:T	86657848	T	0.4916	-5.486	4.111e-08
teat_adequacy	11	11:4859656:A:G	4859656	A	1.96	5.485	4.124e-08
teat_adequacy	8	8:86610882:C:T	86610882	T	0.5343	-5.485	4.126e-08
teat_adequacy	5	5:58718732:G:T	58718732	G	2.126	5.485	4.145e-08
teat_adequacy	5	5:57044456:T:C	57044456	T	1.796	5.484	4.147e-08
teat_adequacy	8	8:86622743:T:G	86622743	G	0.4924	-5.484	4.159e-08
teat_adequacy	1	1:110967699:G:A	110967699	A	0.5836	-5.484	4.163e-08
teat_adequacy	1	1:110767321:A:G	110767321	G	0.5803	-5.483	4.172e-08
teat_adequacy	8	8:86596718:C:T	86596718	T	0.5251	-5.483	4.179e-08
teat_adequacy	8	8:13727964:T:G	13727964	T	1.899	5.483	4.185e-08
teat_adequacy	8	8:86583799:A:G	86583799	G	0.525	-5.482	4.194e-08
teat_adequacy	18	18:37345015:G:A	37345015	A	0.5706	-5.482	4.204e-08
teat_adequacy	5	5:57016216:A:G	57016216	A	1.841	5.482	4.204e-08
teat_adequacy	8	8:86581946:C:T	86581946	T	0.5266	-5.482	4.215e-08
teat_adequacy	8	8:84998476:T:G	84998476	T	1.7	5.481	4.219e-08
teat_adequacy	5	5:58709376:G:T	58709376	G	2.118	5.481	4.235e-08
teat_adequacy	5	5:57023638:A:G	57023638	A	1.839	5.481	4.235e-08
teat_adequacy	8	8:86598599:C:T	86598599	T	0.5282	-5.481	4.236e-08
teat_adequacy	1	1:110959653:T:C	110959653	C	0.5844	-5.481	4.238e-08
teat_adequacy	1	1:110952278:T:C	110952278	C	0.5834	-5.481	4.241e-08
teat_adequacy	5	5:57016161:G:A	57016161	G	1.837	5.48	4.243e-08
teat_adequacy	8	8:117909591:T:G	117909591	G	2.02	5.48	4.25e-08
teat_adequacy	8	8:13725659:A:G	13725659	A	1.871	5.48	4.255e-08
teat_adequacy	5	5:58718757:A:G	58718757	A	2.116	5.48	4.258e-08
teat_adequacy	5	5:57038969:T:C	57038969	T	1.771	5.479	4.27e-08
teat_adequacy	5	5:57015477:C:T	57015477	C	1.835	5.479	4.278e-08
teat_adequacy	5	5:58861077:G:A	58861077	G	2.091	5.479	4.281e-08
teat_adequacy	5	5:58861080:A:G	58861080	A	2.091	5.479	4.281e-08
teat_adequacy	8	8:86571943:C:T	86571943	T	0.524	-5.479	4.287e-08
teat_adequacy	11	11:4853654:T:C	4853654	T	1.975	5.478	4.294e-08
teat_adequacy	14	14:53478282:T:C	53478282	C	0.5583	-5.478	4.3e-08
teat_adequacy	8	8:118149977:A:G	118149977	A	1.839	5.478	4.303e-08
teat_adequacy	5	5:58706764:C:A	58706764	C	2.103	5.477	4.314e-08
teat_adequacy	5	5:58782745:T:C	58782745	T	1.895	5.477	4.331e-08
teat_adequacy	5	5:57015955:A:G	57015955	A	1.805	5.476	4.345e-08
teat_adequacy	5	5:57015949:C:T	57015949	C	1.805	5.476	4.345e-08
teat_adequacy	8	8:86573754:T:G	86573754	G	0.5226	-5.474	4.397e-08
teat_adequacy	8	8:86566732:T:C	86566732	C	0.5271	-5.474	4.399e-08
teat_adequacy	8	8:86644372:T:C	86644372	C	0.5065	-5.474	4.399e-08
teat_adequacy	8	8:86632056:T:G	86632056	G	0.4957	-5.474	4.401e-08
teat_adequacy	8	8:86638548:G:A	86638548	A	0.4957	-5.474	4.401e-08
teat_adequacy	8	8:86577381:A:C	86577381	C	0.5228	-5.474	4.411e-08
teat_adequacy	8	8:86566779:T:C	86566779	C	0.527	-5.473	4.416e-08
teat_adequacy	14	14:67583116:G:A	67583116	A	0.4203	-5.473	4.42e-08
teat_adequacy	5	5:57010210:C:T	57010210	C	1.836	5.473	4.436e-08
teat_adequacy	8	8:86588752:A:C	86588752	C	0.5282	-5.472	4.443e-08
teat_adequacy	1	1:110967723:C:T	110967723	T	0.5851	-5.472	4.445e-08
teat_adequacy	8	8:86580145:C:T	86580145	T	0.5258	-5.471	4.475e-08
teat_adequacy	8	8:86573025:G:A	86573025	A	0.524	-5.471	4.476e-08
teat_adequacy	8	8:85001402:C:T	85001402	C	1.708	5.471	4.481e-08
teat_adequacy	8	8:85001412:G:A	85001412	G	1.708	5.471	4.481e-08
teat_adequacy	11	11:4860503:C:T	4860503	C	1.957	5.47	4.493e-08
teat_adequacy	5	5:57037854:G:T	57037854	T	1.798	5.47	4.507e-08
teat_adequacy	5	5:57037852:T:C	57037852	C	1.798	5.47	4.507e-08
teat_adequacy	14	14:71370972:C:T	71370972	T	0.5803	-5.469	4.531e-08
teat_adequacy	1	1:110955721:A:G	110955721	G	0.5841	-5.468	4.542e-08
teat_adequacy	1	1:262444625:G:A	262444625	A	0.5698	-5.468	4.542e-08
teat_adequacy	11	11:4861015:G:A	4861015	G	1.977	5.468	4.545e-08
teat_adequacy	5	5:57037378:A:G	57037378	A	1.796	5.468	4.562e-08
teat_adequacy	14	14:70731127:A:G	70731127	G	0.5851	-5.467	4.569e-08
teat_adequacy	11	11:4843407:A:G	4843407	A	1.978	5.467	4.586e-08
teat_adequacy	11	11:4843413:C:T	4843413	C	1.978	5.467	4.586e-08
teat_adequacy	5	5:57047338:A:G	57047338	A	1.793	5.465	4.627e-08
teat_adequacy	1	1:110949157:T:G	110949157	G	0.5849	-5.464	4.647e-08
teat_adequacy	8	8:86630347:G:A	86630347	A	0.5	-5.464	4.66e-08
teat_adequacy	5	5:57100100:A:G	57100100	A	1.792	5.463	4.671e-08
teat_adequacy	1	1:110961861:G:A	110961861	A	0.5842	-5.463	4.677e-08
teat_adequacy	1	1:110970504:A:G	110970504	G	0.5833	-5.463	4.688e-08
teat_adequacy	8	8:86623686:A:G	86623686	G	0.4957	-5.462	4.721e-08
teat_adequacy	1	1:110780639:T:G	110780639	G	0.5813	-5.461	4.722e-08
teat_adequacy	1	1:110954831:C:T	110954831	T	0.5846	-5.461	4.731e-08
teat_adequacy	1	1:110954827:G:A	110954827	A	0.5846	-5.461	4.731e-08
teat_adequacy	1	1:110956210:T:G	110956210	G	0.5846	-5.461	4.731e-08
teat_adequacy	1	1:110957305:C:T	110957305	T	0.5846	-5.461	4.731e-08
teat_adequacy	8	8:86630570:T:C	86630570	C	0.4955	-5.459	4.781e-08
teat_adequacy	11	11:4849862:A:G	4849862	A	1.959	5.459	4.781e-08
teat_adequacy	11	11:4867414:A:C	4867414	A	1.969	5.459	4.788e-08
teat_adequacy	14	14:54855801:A:G	54855801	A	0.6049	-5.457	4.829e-08
teat_adequacy	14	14:53747321:A:C	53747321	A	0.5887	-5.457	4.839e-08
teat_adequacy	1	1:110948736:G:A	110948736	A	0.5855	-5.457	4.849e-08
teat_adequacy	1	1:110948737:T:C	110948737	C	0.5855	-5.457	4.849e-08
teat_adequacy	14	14:72605128:C:A	72605128	A	0.5763	-5.457	4.855e-08
teat_adequacy	11	11:4878724:C:T	4878724	C	1.953	5.456	4.866e-08
teat_adequacy	14	14:70132767:C:T	70132767	T	0.5824	-5.456	4.867e-08
teat_adequacy	1	1:6363899:G:T	6363899	T	0.4382	-5.456	4.877e-08
teat_adequacy	5	5:57043320:G:T	57043320	T	1.808	5.456	4.883e-08
teat_adequacy	5	5:57091638:T:C	57091638	T	1.815	5.455	4.886e-08
teat_adequacy	1	1:110772961:A:G	110772961	G	0.5814	-5.455	4.889e-08
teat_adequacy	8	8:117913467:A:C	117913467	C	2.015	5.455	4.89e-08
teat_adequacy	8	8:117913462:T:C	117913462	C	2.015	5.455	4.89e-08
teat_adequacy	1	1:110962958:T:C	110962958	C	0.5859	-5.455	4.905e-08
teat_adequacy	5	5:58809121:T:G	58809121	T	2.066	5.455	4.909e-08
teat_adequacy	8	8:86645493:A:G	86645493	G	0.4982	-5.454	4.916e-08
teat_adequacy	8	8:86590203:C:T	86590203	T	0.5265	-5.454	4.917e-08
teat_adequacy	8	8:86590205:T:C	86590205	C	0.5265	-5.454	4.917e-08
teat_adequacy	1	1:110961083:T:G	110961083	G	0.587	-5.454	4.932e-08
teat_adequacy	1	1:110954851:C:T	110954851	T	0.5852	-5.454	4.935e-08
teat_adequacy	8	8:86650051:C:T	86650051	T	0.4965	-5.452	4.968e-08
teat_adequacy	11	11:4887224:A:G	4887224	A	1.974	5.452	4.989e-08
teat_adequacy	11	11:4852710:C:T	4852710	C	1.951	5.451	4.996e-08
teat_adequacy	11	11:4850014:C:T	4850014	C	1.975	5.451	5.012e-08
teat_adequacy	5	5:57023853:A:G	57023853	A	1.8	5.45	5.035e-08
teat_adequacy	5	5:57027260:A:G	57027260	A	1.834	5.448	5.105e-08
teat_adequacy	14	14:71370536:T:C	71370536	C	0.5813	-5.447	5.11e-08
teat_adequacy	8	8:86569744:T:C	86569744	C	0.5257	-5.447	5.114e-08
teat_adequacy	8	8:86582138:G:A	86582138	A	0.5267	-5.447	5.126e-08
teat_adequacy	8	8:86581482:G:A	86581482	A	0.5323	-5.446	5.138e-08
teat_adequacy	5	5:58756119:C:T	58756119	C	1.827	5.446	5.142e-08
teat_adequacy	8	8:86582009:T:C	86582009	C	0.5282	-5.445	5.168e-08
teat_adequacy	14	14:53530982:C:T	53530982	T	1.707	5.443	5.226e-08
teat_adequacy	5	5:58768419:T:C	58768419	T	1.888	5.443	5.231e-08
teat_adequacy	14	14:72376700:G:A	72376700	G	1.67	5.443	5.234e-08
teat_adequacy	5	5:57096797:T:C	57096797	T	1.794	5.443	5.249e-08
teat_adequacy	5	5:57034834:C:T	57034834	T	1.815	5.442	5.264e-08
teat_adequacy	1	1:110949990:T:C	110949990	C	0.5871	-5.441	5.31e-08
teat_adequacy	5	5:57010315:T:C	57010315	T	1.829	5.44	5.333e-08
teat_adequacy	5	5:58714656:C:A	58714656	C	2.098	5.439	5.356e-08
teat_adequacy	9	9:33835297:C:T	33835297	C	1.893	5.439	5.369e-08
teat_adequacy	8	8:117919223:A:G	117919223	G	1.994	5.438	5.394e-08
teat_adequacy	5	5:57081180:C:T	57081180	C	1.78	5.438	5.396e-08
teat_adequacy	9	9:902238:G:A	902238	A	1.763	5.437	5.419e-08
teat_adequacy	5	5:57037309:C:T	57037309	C	1.793	5.436	5.438e-08
teat_adequacy	5	5:57037698:G:A	57037698	G	1.793	5.436	5.438e-08
teat_adequacy	5	5:57162334:T:C	57162334	T	1.829	5.436	5.442e-08
teat_adequacy	5	5:57108677:T:G	57108677	T	1.837	5.436	5.446e-08
teat_adequacy	1	1:110951572:C:T	110951572	T	0.5879	-5.436	5.455e-08
teat_adequacy	8	8:86572963:T:C	86572963	C	0.5257	-5.435	5.468e-08
teat_adequacy	8	8:86596527:C:T	86596527	T	0.5299	-5.435	5.473e-08
teat_adequacy	5	5:58860958:G:A	58860958	G	2.041	5.435	5.48e-08
teat_adequacy	14	14:71194181:T:C	71194181	C	0.5828	-5.435	5.485e-08
teat_adequacy	8	8:86590776:G:A	86590776	A	0.5314	-5.434	5.519e-08
teat_adequacy	14	14:70704820:C:T	70704820	T	0.5866	-5.434	5.52e-08
teat_adequacy	5	5:58768467:A:G	58768467	A	1.824	5.433	5.536e-08
teat_adequacy	5	5:58861811:G:A	58861811	G	2.075	5.432	5.572e-08
teat_adequacy	5	5:57011854:C:T	57011854	C	1.788	5.431	5.591e-08
teat_adequacy	1	1:110774136:T:C	110774136	C	0.5827	-5.431	5.604e-08
teat_adequacy	1	1:110772240:G:A	110772240	A	0.5847	-5.43	5.628e-08
teat_adequacy	14	14:53741987:T:C	53741987	T	0.5906	-5.429	5.669e-08
teat_adequacy	14	14:53548341:C:T	53548341	T	0.5881	-5.429	5.673e-08
teat_adequacy	8	8:86591893:G:T	86591893	T	0.5301	-5.429	5.674e-08
teat_adequacy	8	8:85001403:A:G	85001403	A	1.704	5.429	5.675e-08
teat_adequacy	11	11:4850085:C:T	4850085	C	1.96	5.428	5.686e-08
teat_adequacy	11	11:4850062:C:A	4850062	C	1.96	5.428	5.686e-08
teat_adequacy	1	1:110772396:T:C	110772396	C	0.5835	-5.428	5.695e-08
teat_adequacy	5	5:57091988:A:G	57091988	A	1.783	5.427	5.73e-08
teat_adequacy	14	14:72582091:G:A	72582091	G	0.5763	-5.427	5.739e-08
teat_adequacy	1	1:110947742:G:A	110947742	A	0.587	-5.427	5.742e-08
teat_adequacy	14	14:53465420:A:G	53465420	A	0.5912	-5.426	5.749e-08
teat_adequacy	8	8:86649726:T:C	86649726	C	0.4961	-5.426	5.77e-08
teat_adequacy	14	14:53451574:T:C	53451574	C	0.5881	-5.425	5.802e-08
teat_adequacy	8	8:12508307:G:A	12508307	A	1.883	5.422	5.878e-08
teat_adequacy	14	14:53526928:C:T	53526928	T	1.71	5.422	5.889e-08
teat_adequacy	1	1:110962523:T:C	110962523	C	0.5871	-5.422	5.895e-08
teat_adequacy	8	8:86626974:T:C	86626974	C	0.4973	-5.42	5.945e-08
teat_adequacy	1	1:110948918:T:G	110948918	G	0.5875	-5.42	5.961e-08
teat_adequacy	13	13:135672172:T:G	135672172	T	1.796	5.42	5.97e-08
teat_adequacy	5	5:58760881:G:T	58760881	G	1.828	5.42	5.972e-08
teat_adequacy	1	1:110950947:A:G	110950947	G	0.5868	-5.419	6.001e-08
teat_adequacy	5	5:58780203:A:G	58780203	A	1.821	5.418	6.028e-08
teat_adequacy	1	1:110945543:C:T	110945543	T	0.5873	-5.417	6.069e-08
teat_adequacy	1	1:110950107:T:C	110950107	C	0.5873	-5.417	6.069e-08
teat_adequacy	1	1:110960159:G:A	110960159	A	0.5873	-5.417	6.069e-08
teat_adequacy	8	8:117919554:T:C	117919554	C	2.019	5.416	6.099e-08
teat_adequacy	8	8:86556259:T:C	86556259	C	0.5251	-5.416	6.107e-08
teat_adequacy	5	5:57024996:A:C	57024996	A	1.781	5.415	6.128e-08
teat_adequacy	8	8:86629231:A:G	86629231	G	0.5001	-5.414	6.149e-08
teat_adequacy	1	1:110767601:A:G	110767601	G	0.5834	-5.414	6.156e-08
teat_adequacy	1	1:110772682:G:A	110772682	A	0.5834	-5.414	6.179e-08
teat_adequacy	1	1:110772642:A:G	110772642	G	0.5834	-5.414	6.179e-08
teat_adequacy	5	5:57050548:C:T	57050548	T	1.796	5.413	6.209e-08
teat_adequacy	8	8:117911685:G:A	117911685	A	1.998	5.412	6.242e-08
teat_adequacy	5	5:58792647:C:T	58792647	C	1.811	5.411	6.273e-08
teat_adequacy	1	1:6362079:T:G	6362079	G	0.4438	-5.411	6.284e-08
teat_adequacy	18	18:37344970:C:T	37344970	T	0.574	-5.41	6.308e-08
teat_adequacy	14	14:72478972:A:C	72478972	C	0.5776	-5.41	6.315e-08
teat_adequacy	1	1:110950934:A:G	110950934	G	0.5878	-5.409	6.326e-08
teat_adequacy	1	1:110961646:A:G	110961646	G	0.5878	-5.409	6.326e-08
teat_adequacy	1	1:110950937:C:A	110950937	A	0.5878	-5.409	6.326e-08
teat_adequacy	1	1:110956238:C:A	110956238	A	0.5883	-5.407	6.4e-08
teat_adequacy	1	1:110956176:T:C	110956176	C	0.5883	-5.407	6.4e-08
teat_adequacy	5	5:57027243:T:C	57027243	T	1.824	5.406	6.429e-08
teat_adequacy	5	5:57014545:A:C	57014545	A	1.824	5.406	6.438e-08
teat_adequacy	8	8:86592822:A:C	86592822	C	0.5313	-5.406	6.442e-08
teat_adequacy	1	1:110957864:C:T	110957864	T	0.5887	-5.406	6.451e-08
teat_adequacy	14	14:71270299:T:C	71270299	C	0.5836	-5.406	6.453e-08
teat_adequacy	1	1:6363841:A:G	6363841	G	0.4499	-5.405	6.464e-08
teat_adequacy	1	1:110945796:C:T	110945796	T	0.5887	-5.405	6.472e-08
teat_adequacy	1	1:110945797:A:G	110945797	G	0.5887	-5.405	6.472e-08
teat_adequacy	8	8:13721792:T:C	13721792	T	1.876	5.405	6.475e-08
teat_adequacy	8	8:86650242:A:C	86650242	C	0.5044	-5.405	6.476e-08
teat_adequacy	14	14:54603211:C:T	54603211	T	0.5945	-5.404	6.507e-08
teat_adequacy	1	1:110945973:T:C	110945973	C	0.588	-5.404	6.513e-08
teat_adequacy	1	1:110945970:A:G	110945970	G	0.588	-5.404	6.513e-08
teat_adequacy	1	1:110772991:C:A	110772991	A	0.5845	-5.404	6.523e-08
teat_adequacy	13	13:135645998:T:C	135645998	T	1.799	5.403	6.557e-08
teat_adequacy	1	1:110946246:A:G	110946246	G	0.5884	-5.402	6.588e-08
teat_adequacy	8	8:86558535:A:G	86558535	G	0.5299	-5.402	6.603e-08
teat_adequacy	5	5:58861188:G:A	58861188	G	2.093	5.402	6.605e-08
teat_adequacy	5	5:57027682:C:T	57027682	C	1.775	5.401	6.623e-08
teat_adequacy	1	1:110950802:A:G	110950802	G	0.5895	-5.401	6.626e-08
teat_adequacy	5	5:57044501:T:C	57044501	C	1.779	5.4	6.649e-08
teat_adequacy	8	8:86591917:A:C	86591917	C	0.5313	-5.4	6.675e-08
teat_adequacy	14	14:72455334:G:A	72455334	A	0.5812	-5.4	6.678e-08
teat_adequacy	5	5:57097721:C:A	57097721	C	1.778	5.4	6.682e-08
teat_adequacy	8	8:86581858:G:A	86581858	A	0.5314	-5.399	6.7e-08
teat_adequacy	5	5:58984539:A:G	58984539	A	1.877	5.399	6.705e-08
teat_adequacy	1	1:179469474:G:A	179469474	A	0.5959	-5.399	6.719e-08
teat_adequacy	8	8:86645801:G:A	86645801	A	0.4998	-5.398	6.756e-08
teat_adequacy	5	5:58713562:T:C	58713562	T	2.082	5.397	6.771e-08
teat_adequacy	1	1:110963319:A:C	110963319	C	0.5904	-5.397	6.773e-08
teat_adequacy	5	5:57022505:A:G	57022505	A	1.772	5.396	6.798e-08
teat_adequacy	8	8:118151239:T:G	118151239	T	1.818	5.395	6.834e-08
teat_adequacy	11	11:4849766:C:A	4849766	C	1.962	5.395	6.844e-08
teat_adequacy	5	5:57014278:G:A	57014278	G	1.776	5.395	6.854e-08
teat_adequacy	8	8:86648801:A:G	86648801	G	0.5056	-5.395	6.857e-08
teat_adequacy	8	8:86623641:G:A	86623641	A	0.5007	-5.394	6.89e-08
teat_adequacy	5	5:57023962:T:C	57023962	T	1.786	5.394	6.897e-08
teat_adequacy	8	8:86574043:A:G	86574043	G	0.5303	-5.393	6.916e-08
teat_adequacy	5	5:57020303:C:T	57020303	C	1.793	5.393	6.918e-08
teat_adequacy	1	1:110952356:T:C	110952356	C	0.589	-5.39	7.053e-08
teat_adequacy	14	14:70704872:G:T	70704872	T	0.5891	-5.389	7.073e-08
teat_adequacy	5	5:58809103:G:T	58809103	G	2.053	5.389	7.09e-08
teat_adequacy	1	1:110965745:C:T	110965745	T	0.5883	-5.388	7.105e-08
teat_adequacy	1	1:110811911:G:T	110811911	T	0.5855	-5.388	7.134e-08
teat_adequacy	14	14:70114465:T:C	70114465	C	0.588	-5.388	7.14e-08
teat_adequacy	14	14:70422102:C:T	70422102	T	0.5834	-5.387	7.157e-08
teat_adequacy	14	14:70567662:C:A	70567662	A	0.5815	-5.386	7.184e-08
teat_adequacy	8	8:86580714:C:T	86580714	T	0.5276	-5.386	7.213e-08
teat_adequacy	1	1:110948927:C:T	110948927	T	0.5891	-5.385	7.238e-08
teat_adequacy	8	8:84998513:T:C	84998513	T	1.695	5.385	7.256e-08
teat_adequacy	5	5:58806380:A:G	58806380	A	2.059	5.384	7.265e-08
teat_adequacy	14	14:73065074:A:G	73065074	A	0.5862	-5.384	7.281e-08
teat_adequacy	1	1:110954727:C:T	110954727	T	0.5896	-5.382	7.353e-08
teat_adequacy	5	5:57096845:C:T	57096845	C	1.777	5.381	7.389e-08
teat_adequacy	5	5:57044485:G:A	57044485	G	1.771	5.381	7.392e-08
teat_adequacy	8	8:86582282:G:A	86582282	A	0.5349	-5.381	7.413e-08
teat_adequacy	8	8:86582276:A:G	86582276	G	0.5349	-5.381	7.413e-08
teat_adequacy	8	8:86573270:G:A	86573270	A	0.5295	-5.381	7.421e-08
teat_adequacy	5	5:58784540:T:C	58784540	T	1.803	5.38	7.435e-08
teat_adequacy	14	14:53537272:A:C	53537272	A	0.5908	-5.38	7.444e-08
teat_adequacy	5	5:58709400:C:A	58709400	C	2.096	5.38	7.448e-08
teat_adequacy	8	8:86659739:A:C	86659739	C	0.5014	-5.38	7.456e-08
teat_adequacy	7	7:97616879:G:T	97616879	G	1.984	5.379	7.48e-08
teat_adequacy	1	1:110964083:T:C	110964083	C	0.5904	-5.379	7.492e-08
teat_adequacy	1	1:110970969:C:T	110970969	T	0.5904	-5.379	7.492e-08
teat_adequacy	8	8:86578365:G:T	86578365	T	0.5327	-5.377	7.571e-08
teat_adequacy	1	1:110769161:C:T	110769161	T	0.5872	-5.377	7.574e-08
teat_adequacy	8	8:86558485:G:A	86558485	A	0.5323	-5.376	7.599e-08
teat_adequacy	11	11:4838339:A:G	4838339	A	1.947	5.375	7.657e-08
teat_adequacy	8	8:117919519:T:G	117919519	G	1.992	5.375	7.66e-08
teat_adequacy	5	5:58984545:G:A	58984545	G	1.879	5.375	7.666e-08
teat_adequacy	8	8:13719974:T:C	13719974	T	1.856	5.374	7.684e-08
teat_adequacy	1	1:110954707:C:T	110954707	T	0.5894	-5.374	7.686e-08
teat_adequacy	5	5:58708463:T:G	58708463	T	2.102	5.374	7.686e-08
teat_adequacy	5	5:58762580:T:C	58762580	T	1.801	5.374	7.699e-08
teat_adequacy	8	8:86569292:T:C	86569292	C	0.5314	-5.374	7.714e-08
teat_adequacy	8	8:86592901:G:A	86592901	A	0.5354	-5.373	7.728e-08
teat_adequacy	5	5:57034578:G:T	57034578	G	1.778	5.373	7.747e-08
teat_adequacy	1	1:110956753:G:A	110956753	A	0.5899	-5.372	7.773e-08
teat_adequacy	8	8:86638824:G:A	86638824	A	0.4999	-5.371	7.824e-08
teat_adequacy	5	5:58790385:T:G	58790385	T	1.795	5.371	7.837e-08
teat_adequacy	14	14:72582056:G:A	72582056	G	0.5811	-5.371	7.848e-08
teat_adequacy	8	8:86630314:A:C	86630314	C	0.5057	-5.371	7.851e-08
teat_adequacy	5	5:58802215:G:A	58802215	G	1.855	5.37	7.869e-08
teat_adequacy	8	8:117918225:G:A	117918225	A	2.001	5.37	7.89e-08
teat_adequacy	1	1:110949761:C:T	110949761	T	0.5914	-5.369	7.896e-08
teat_adequacy	1	1:5820345:G:A	5820345	A	0.4467	-5.369	7.91e-08
teat_adequacy	1	1:110774784:A:G	110774784	G	0.5861	-5.369	7.915e-08
teat_adequacy	14	14:72582037:T:G	72582037	T	0.58	-5.369	7.917e-08
teat_adequacy	14	14:72582043:G:A	72582043	G	0.58	-5.369	7.917e-08
teat_adequacy	14	14:53525962:T:C	53525962	T	0.5928	-5.368	7.949e-08
teat_adequacy	1	1:110944563:C:T	110944563	T	0.5907	-5.368	7.954e-08
teat_adequacy	1	1:110944558:A:C	110944558	C	0.5907	-5.368	7.954e-08
teat_adequacy	5	5:58760896:T:C	58760896	T	1.819	5.368	7.973e-08
teat_adequacy	1	1:110949753:C:T	110949753	T	0.5918	-5.368	7.98e-08
teat_adequacy	5	5:58816870:C:T	58816870	C	2.08	5.367	7.997e-08
teat_adequacy	5	5:58727579:C:T	58727579	C	2.032	5.367	8.006e-08
teat_adequacy	8	8:86634112:A:G	86634112	G	0.5036	-5.367	8.013e-08
teat_adequacy	5	5:55955176:G:A	55955176	G	1.736	5.367	8.019e-08
teat_adequacy	14	14:72479020:A:G	72479020	G	0.58	-5.366	8.042e-08
teat_adequacy	1	1:110955379:T:C	110955379	C	0.5912	-5.366	8.044e-08
teat_adequacy	8	8:86633924:C:T	86633924	T	0.5015	-5.366	8.061e-08
teat_adequacy	8	8:118033860:A:G	118033860	A	1.811	5.365	8.104e-08
teat_adequacy	8	8:118145911:T:G	118145911	T	1.819	5.364	8.118e-08
teat_adequacy	8	8:86590449:C:T	86590449	T	0.5369	-5.364	8.119e-08
teat_adequacy	1	1:110963940:T:C	110963940	C	0.5916	-5.364	8.131e-08
teat_adequacy	11	11:4850131:A:G	4850131	A	1.946	5.364	8.137e-08
teat_adequacy	14	14:51109467:T:C	51109467	C	0.5581	-5.363	8.173e-08
teat_adequacy	1	1:110945864:A:G	110945864	G	0.5909	-5.363	8.191e-08
teat_adequacy	1	1:110811199:T:C	110811199	C	0.588	-5.362	8.232e-08
teat_adequacy	8	8:86590142:G:T	86590142	T	0.5346	-5.362	8.238e-08
teat_adequacy	8	8:117915815:C:T	117915815	T	1.988	5.362	8.242e-08
teat_adequacy	8	8:86628859:A:G	86628859	G	0.4986	-5.362	8.244e-08
teat_adequacy	1	1:110959949:A:C	110959949	C	0.5913	-5.361	8.255e-08
teat_adequacy	8	8:86649558:T:C	86649558	C	0.5043	-5.361	8.259e-08
teat_adequacy	8	8:86649560:C:T	86649560	T	0.5043	-5.361	8.259e-08
teat_adequacy	8	8:86596419:A:C	86596419	C	0.5343	-5.361	8.27e-08
teat_adequacy	8	8:86571728:T:C	86571728	C	0.5345	-5.361	8.275e-08
teat_adequacy	2	2:45947390:C:T	45947390	C	1.726	5.361	8.282e-08
teat_adequacy	8	8:86592729:G:A	86592729	A	0.533	-5.361	8.287e-08
teat_adequacy	8	8:13698643:G:T	13698643	G	1.871	5.36	8.304e-08
teat_adequacy	8	8:86570526:T:C	86570526	C	0.5305	-5.36	8.308e-08
teat_adequacy	1	1:110957579:A:G	110957579	G	0.5924	-5.36	8.317e-08
teat_adequacy	11	11:4861543:G:A	4861543	G	1.928	5.359	8.348e-08
teat_adequacy	14	14:71085552:A:G	71085552	G	0.5903	-5.359	8.353e-08
teat_adequacy	5	5:58823271:A:G	58823271	A	1.914	5.359	8.358e-08
teat_adequacy	14	14:73064205:G:A	73064205	G	0.5899	-5.359	8.365e-08
teat_adequacy	14	14:72596897:A:G	72596897	G	0.5857	-5.359	8.369e-08
teat_adequacy	8	8:86580808:A:G	86580808	G	0.532	-5.359	8.387e-08
teat_adequacy	8	8:86580096:A:G	86580096	G	0.532	-5.359	8.387e-08
teat_adequacy	5	5:58812218:G:A	58812218	G	2.077	5.358	8.407e-08
teat_adequacy	14	14:72584150:G:A	72584150	G	0.5804	-5.358	8.409e-08
teat_adequacy	1	1:110964797:T:C	110964797	C	0.5921	-5.358	8.427e-08
teat_adequacy	14	14:70299766:G:A	70299766	A	0.5837	-5.357	8.455e-08
teat_adequacy	14	14:53539976:T:C	53539976	T	0.5914	-5.357	8.456e-08
teat_adequacy	5	5:58860986:G:A	58860986	G	2.029	5.357	8.465e-08
teat_adequacy	8	8:86647744:C:T	86647744	T	0.5013	-5.357	8.476e-08
teat_adequacy	14	14:53532276:A:G	53532276	A	0.5934	-5.356	8.506e-08
teat_adequacy	8	8:86653922:T:C	86653922	C	0.5045	-5.355	8.562e-08
teat_adequacy	8	8:86637154:G:A	86637154	A	0.5045	-5.355	8.562e-08
teat_adequacy	1	1:110959294:T:C	110959294	C	0.5926	-5.355	8.566e-08
teat_adequacy	5	5:57037780:C:T	57037780	T	1.78	5.355	8.569e-08
teat_adequacy	1	1:123785531:T:C	123785531	C	1.632	5.354	8.586e-08
teat_adequacy	8	8:86570187:G:A	86570187	A	0.5347	-5.354	8.62e-08
teat_adequacy	1	1:110950982:C:T	110950982	T	0.5919	-5.354	8.625e-08
teat_adequacy	5	5:58723104:C:A	58723104	C	2.088	5.354	8.626e-08
teat_adequacy	11	11:4868542:C:T	4868542	C	1.938	5.353	8.644e-08
teat_adequacy	1	1:110958877:C:T	110958877	T	0.5923	-5.351	8.723e-08
teat_adequacy	1	1:5671634:C:A	5671634	A	0.4539	-5.351	8.759e-08
teat_adequacy	5	5:58787720:T:C	58787720	T	1.798	5.35	8.78e-08
teat_adequacy	5	5:58857260:G:A	58857260	G	1.824	5.35	8.807e-08
teat_adequacy	5	5:58857265:A:G	58857265	A	1.824	5.35	8.807e-08
teat_adequacy	5	5:58713556:A:G	58713556	A	2.074	5.349	8.831e-08
teat_adequacy	8	8:86621737:C:T	86621737	T	0.5059	-5.349	8.853e-08
teat_adequacy	5	5:58866068:A:C	58866068	A	2.067	5.349	8.857e-08
teat_adequacy	8	8:86651511:T:C	86651511	C	0.5048	-5.348	8.869e-08
teat_adequacy	8	8:84998279:T:C	84998279	T	1.682	5.348	8.873e-08
teat_adequacy	8	8:359954:T:C	359954	C	0.5856	-5.348	8.887e-08
teat_adequacy	8	8:86576076:T:G	86576076	G	0.5338	-5.348	8.89e-08
teat_adequacy	5	5:58742254:G:A	58742254	G	1.815	5.346	9.009e-08
teat_adequacy	5	5:58742528:A:G	58742528	A	1.795	5.345	9.023e-08
teat_adequacy	8	8:86642694:A:G	86642694	G	0.5027	-5.345	9.04e-08
teat_adequacy	14	14:69683015:T:C	69683015	C	0.5881	-5.345	9.064e-08
teat_adequacy	5	5:58862812:C:T	58862812	C	2.083	5.344	9.076e-08
teat_adequacy	1	1:110946464:G:A	110946464	A	0.592	-5.344	9.087e-08
teat_adequacy	8	8:86576680:C:T	86576680	T	0.5311	-5.344	9.092e-08
teat_adequacy	8	8:86585708:C:T	86585708	T	0.5364	-5.344	9.106e-08
teat_adequacy	5	5:58721520:G:A	58721520	G	2.103	5.344	9.109e-08
teat_adequacy	1	1:110950614:A:G	110950614	G	0.5944	-5.342	9.214e-08
teat_adequacy	8	8:86562658:A:C	86562658	C	0.5341	-5.341	9.223e-08
teat_adequacy	14	14:54220726:A:C	54220726	A	0.6123	-5.34	9.302e-08
teat_adequacy	5	5:58788407:T:C	58788407	T	1.804	5.34	9.317e-08
teat_adequacy	14	14:71279743:C:T	71279743	T	0.5887	-5.339	9.331e-08
teat_adequacy	8	8:86575607:T:C	86575607	C	0.5298	-5.339	9.34e-08
teat_adequacy	8	8:86591889:A:G	86591889	G	0.5353	-5.339	9.345e-08
teat_adequacy	5	5:58846030:G:A	58846030	G	1.826	5.338	9.397e-08
teat_adequacy	8	8:86645805:G:A	86645805	A	0.5042	-5.338	9.415e-08
teat_adequacy	8	8:86578428:C:A	86578428	A	0.537	-5.337	9.457e-08
teat_adequacy	1	1:110947834:A:C	110947834	C	0.5927	-5.336	9.506e-08
teat_adequacy	1	1:110947652:C:T	110947652	T	0.5927	-5.336	9.506e-08
teat_adequacy	8	8:86642367:C:A	86642367	A	0.507	-5.336	9.516e-08
teat_adequacy	5	5:58861959:G:A	58861959	G	2.048	5.335	9.531e-08
teat_adequacy	14	14:72463131:G:A	72463131	A	0.5839	-5.335	9.534e-08
teat_adequacy	1	1:110947718:A:G	110947718	G	0.5931	-5.334	9.608e-08
teat_adequacy	1	1:110954473:T:C	110954473	C	0.5931	-5.334	9.608e-08
teat_adequacy	8	8:86571690:G:A	86571690	A	0.5358	-5.333	9.669e-08
teat_adequacy	2	2:45931655:T:C	45931655	T	1.728	5.333	9.677e-08
teat_adequacy	8	8:117941607:C:T	117941607	T	1.966	5.331	9.743e-08
teat_adequacy	14	14:72576840:C:T	72576840	C	0.5807	-5.331	9.745e-08
teat_adequacy	8	8:117910014:G:A	117910014	A	1.969	5.331	9.748e-08
teat_adequacy	8	8:86569784:A:G	86569784	G	0.5334	-5.331	9.775e-08
teat_adequacy	8	8:13888292:T:C	13888292	C	0.5443	-5.33	9.798e-08
teat_adequacy	5	5:58710072:G:T	58710072	G	2.047	5.33	9.814e-08
teat_adequacy	8	8:84998446:G:A	84998446	G	1.673	5.33	9.82e-08
teat_adequacy	8	8:86556951:A:G	86556951	G	0.5359	-5.33	9.843e-08
teat_adequacy	14	14:54220787:A:G	54220787	A	0.6003	-5.329	9.894e-08
teat_adequacy	8	8:86577800:A:G	86577800	G	0.5386	-5.329	9.9e-08
teat_adequacy	14	14:72604318:A:G	72604318	A	0.5841	-5.328	9.939e-08
teat_adequacy	1	1:110945461:C:T	110945461	T	0.5925	-5.328	9.939e-08
teat_adequacy	5	5:55970791:T:G	55970791	T	1.727	5.328	9.949e-08
teat_adequacy	5	5:57039576:G:A	57039576	G	1.764	5.328	9.951e-08
teat_adequacy	1	1:110954202:G:A	110954202	A	0.5936	-5.327	9.977e-08
teat_adequacy	11	11:55168297:T:C	55168297	C	0.5648	-5.327	9.985e-08
teat_adequacy	13	13:20796901:T:C	20796901	C	1.824	5.327	9.987e-08
teat_adequacy	14	14:54458448:T:C	54458448	T	0.5967	-5.327	9.992e-08
teat_adequacy	11	11:4836695:G:A	4836695	G	1.944	5.327	1.001e-07
teat_adequacy	5	5:57162759:A:C	57162759	A	1.809	5.327	1.001e-07
teat_adequacy	8	8:86578900:T:C	86578900	C	0.5347	-5.327	1.001e-07
teat_adequacy	5	5:58724163:A:G	58724163	A	2.078	5.327	1.001e-07
teat_adequacy	1	1:110946973:C:A	110946973	A	0.594	-5.326	1.005e-07
teat_adequacy	8	8:86642071:T:C	86642071	C	0.5052	-5.326	1.006e-07
teat_adequacy	8	8:86575719:A:G	86575719	G	0.5307	-5.324	1.016e-07
teat_adequacy	1	1:110964327:A:G	110964327	G	0.5933	-5.324	1.016e-07
teat_adequacy	5	5:57096839:T:C	57096839	T	1.763	5.323	1.02e-07
teat_adequacy	8	8:117918337:A:G	117918337	G	1.974	5.323	1.021e-07
teat_adequacy	8	8:86637440:A:G	86637440	G	0.5081	-5.323	1.022e-07
teat_adequacy	5	5:58857118:C:T	58857118	C	1.816	5.322	1.024e-07
teat_adequacy	5	5:58765608:A:G	58765608	A	1.795	5.322	1.025e-07
teat_adequacy	5	5:58764634:T:C	58764634	T	1.795	5.322	1.025e-07
teat_adequacy	5	5:58868774:C:T	58868774	C	1.808	5.321	1.033e-07
teat_adequacy	5	5:58823269:G:A	58823269	G	1.908	5.321	1.033e-07
teat_adequacy	5	5:58701108:T:C	58701108	T	2.026	5.321	1.034e-07
teat_adequacy	8	8:117935187:A:G	117935187	G	1.966	5.32	1.036e-07
teat_adequacy	8	8:86582452:C:A	86582452	A	0.5389	-5.32	1.036e-07
teat_adequacy	1	1:110953810:G:A	110953810	A	0.5942	-5.32	1.039e-07
teat_adequacy	8	8:86560061:C:T	86560061	T	0.5388	-5.32	1.039e-07
teat_adequacy	1	1:110945603:A:G	110945603	G	0.5935	-5.318	1.046e-07
teat_adequacy	5	5:58905560:G:A	58905560	G	1.791	5.318	1.048e-07
teat_adequacy	5	5:58797778:A:G	58797778	A	1.851	5.318	1.051e-07
teat_adequacy	8	8:118058698:C:A	118058698	C	1.806	5.317	1.053e-07
teat_adequacy	8	8:86644649:C:T	86644649	T	0.5087	-5.317	1.053e-07
teat_adequacy	5	5:58861208:G:A	58861208	G	2.066	5.317	1.057e-07
teat_adequacy	5	5:58719205:T:C	58719205	T	2.078	5.317	1.058e-07
teat_adequacy	13	13:135616590:C:T	135616590	C	1.77	5.316	1.061e-07
teat_adequacy	5	5:58772112:T:C	58772112	T	1.786	5.316	1.063e-07
teat_adequacy	14	14:72675273:C:T	72675273	C	0.5853	-5.315	1.064e-07
teat_adequacy	11	11:4849921:G:T	4849921	G	1.929	5.315	1.065e-07
teat_adequacy	5	5:57039722:A:G	57039722	G	1.754	5.315	1.067e-07
teat_adequacy	14	14:72675810:C:T	72675810	C	0.5851	-5.315	1.067e-07
teat_adequacy	5	5:58723691:G:A	58723691	G	2.097	5.315	1.067e-07
teat_adequacy	1	1:110780976:T:C	110780976	C	0.5858	-5.313	1.076e-07
teat_adequacy	5	5:58811879:G:A	58811879	G	2.067	5.312	1.086e-07
teat_adequacy	8	8:13716725:C:T	13716725	C	1.848	5.312	1.086e-07
teat_adequacy	8	8:117913001:C:T	117913001	T	1.964	5.311	1.088e-07
teat_adequacy	8	8:117912997:G:A	117912997	A	1.964	5.311	1.088e-07
teat_adequacy	5	5:58827680:G:T	58827680	G	2.054	5.311	1.089e-07
teat_adequacy	13	13:135672161:G:A	135672161	G	1.773	5.311	1.089e-07
teat_adequacy	5	5:58776219:T:G	58776219	T	1.861	5.311	1.092e-07
teat_adequacy	14	14:53540210:C:T	53540210	T	1.695	5.311	1.092e-07
teat_adequacy	1	1:110954061:T:C	110954061	C	0.5952	-5.31	1.093e-07
teat_adequacy	8	8:86578963:A:G	86578963	G	0.5368	-5.311	1.093e-07
teat_adequacy	8	8:117920728:A:G	117920728	G	1.965	5.31	1.094e-07
teat_adequacy	8	8:86652587:A:G	86652587	G	0.504	-5.31	1.096e-07
teat_adequacy	11	11:4858290:G:A	4858290	G	1.905	5.31	1.099e-07
teat_adequacy	1	1:110946931:C:T	110946931	T	0.5956	-5.309	1.105e-07
teat_adequacy	1	1:110950497:A:G	110950497	G	0.5956	-5.309	1.105e-07
teat_adequacy	5	5:58817111:A:G	58817111	A	2.058	5.308	1.107e-07
teat_adequacy	5	5:58812484:T:C	58812484	T	2.036	5.308	1.108e-07
teat_adequacy	8	8:86598065:G:T	86598065	T	0.5381	-5.308	1.11e-07
teat_adequacy	8	8:86653887:G:A	86653887	A	0.5081	-5.307	1.113e-07
teat_adequacy	8	8:117916201:C:T	117916201	T	1.982	5.306	1.118e-07
teat_adequacy	8	8:118129209:A:C	118129209	C	1.797	5.306	1.122e-07
teat_adequacy	1	1:5886147:T:C	5886147	C	0.4488	-5.306	1.123e-07
teat_adequacy	8	8:117915898:T:G	117915898	G	1.972	5.305	1.125e-07
teat_adequacy	5	5:58714235:C:T	58714235	C	2.063	5.305	1.125e-07
teat_adequacy	14	14:53341096:C:T	53341096	T	0.5955	-5.305	1.129e-07
teat_adequacy	2	2:45981735:G:A	45981735	G	1.722	5.304	1.133e-07
teat_adequacy	1	1:110948945:T:G	110948945	G	0.5957	-5.304	1.134e-07
teat_adequacy	5	5:58724145:G:A	58724145	G	2.066	5.304	1.135e-07
teat_adequacy	2	2:45970497:C:A	45970497	C	1.714	5.304	1.135e-07
teat_adequacy	14	14:72539729:C:T	72539729	T	0.5916	-5.304	1.135e-07
teat_adequacy	8	8:13869842:A:G	13869842	G	0.5165	-5.303	1.14e-07
teat_adequacy	14	14:72483537:A:G	72483537	G	0.5852	-5.303	1.141e-07
teat_adequacy	8	8:86559173:G:A	86559173	A	0.5357	-5.302	1.145e-07
teat_adequacy	8	8:86628095:A:G	86628095	G	0.5081	-5.302	1.146e-07
teat_adequacy	8	8:117915842:C:T	117915842	T	1.971	5.301	1.155e-07
teat_adequacy	5	5:58800037:A:G	58800037	A	1.845	5.3	1.155e-07
teat_adequacy	5	5:58742524:C:T	58742524	C	1.787	5.3	1.155e-07
teat_adequacy	5	5:58812514:G:A	58812514	G	2.043	5.3	1.158e-07
teat_adequacy	5	5:58822719:C:T	58822719	C	2.043	5.3	1.158e-07
teat_adequacy	5	5:58802133:C:T	58802133	C	1.849	5.298	1.17e-07
teat_adequacy	5	5:58802136:G:A	58802136	G	1.849	5.298	1.17e-07
teat_adequacy	8	8:117918275:A:C	117918275	C	1.981	5.298	1.173e-07
teat_adequacy	5	5:55998402:G:A	55998402	G	1.727	5.297	1.178e-07
teat_adequacy	8	8:86559990:T:C	86559990	C	0.5426	-5.297	1.179e-07
teat_adequacy	5	5:58787120:C:T	58787120	C	1.792	5.297	1.179e-07
teat_adequacy	8	8:86577023:G:A	86577023	A	0.536	-5.296	1.182e-07
teat_adequacy	1	1:110945129:C:T	110945129	T	0.5944	-5.296	1.183e-07
teat_adequacy	9	9:77622123:T:C	77622123	T	1.607	5.295	1.19e-07
teat_adequacy	18	18:37346540:C:T	37346540	C	1.703	5.295	1.191e-07
teat_adequacy	14	14:53540012:A:G	53540012	A	0.5939	-5.295	1.193e-07
teat_adequacy	5	5:58708230:G:A	58708230	G	2.063	5.294	1.194e-07
teat_adequacy	11	11:46470855:C:A	46470855	C	1.753	5.294	1.195e-07
teat_adequacy	5	5:57021767:A:C	57021767	A	1.765	5.294	1.195e-07
teat_adequacy	5	5:58762369:G:A	58762369	G	1.804	5.294	1.196e-07
teat_adequacy	8	8:86576570:A:G	86576570	G	0.5401	-5.291	1.215e-07
teat_adequacy	8	8:117919756:T:G	117919756	G	1.969	5.291	1.215e-07
teat_adequacy	8	8:86578912:A:G	86578912	G	0.5364	-5.291	1.217e-07
teat_adequacy	5	5:57095820:T:C	57095820	T	1.757	5.291	1.217e-07
teat_adequacy	1	1:97163572:G:A	97163572	G	1.919	5.29	1.223e-07
teat_adequacy	14	14:53537528:T:C	53537528	T	0.5954	-5.289	1.228e-07
teat_adequacy	11	11:4861541:T:C	4861541	T	1.907	5.289	1.23e-07
teat_adequacy	14	14:72698708:A:G	72698708	A	0.5844	-5.288	1.237e-07
teat_adequacy	8	8:86626133:C:T	86626133	T	0.5101	-5.287	1.241e-07
teat_adequacy	1	1:110812139:A:G	110812139	G	0.5922	-5.287	1.242e-07
teat_adequacy	5	5:58766079:G:A	58766079	G	1.795	5.287	1.242e-07
teat_adequacy	14	14:72703270:T:C	72703270	T	0.5837	-5.287	1.242e-07
teat_adequacy	1	1:110812157:C:T	110812157	T	0.5922	-5.287	1.242e-07
teat_adequacy	1	1:110812135:C:T	110812135	T	0.5922	-5.287	1.242e-07
teat_adequacy	9	9:674330:A:G	674330	G	1.734	5.286	1.251e-07
teat_adequacy	5	5:58783956:G:A	58783956	G	1.8	5.285	1.255e-07
teat_adequacy	1	1:110963523:T:C	110963523	C	0.5959	-5.285	1.258e-07
teat_adequacy	14	14:63427597:T:C	63427597	C	0.5252	-5.285	1.259e-07
teat_adequacy	14	14:53543714:T:G	53543714	T	0.5966	-5.285	1.26e-07
teat_adequacy	5	5:58719929:G:A	58719929	G	2.066	5.283	1.268e-07
teat_adequacy	8	8:86649530:T:G	86649530	G	0.5112	-5.283	1.271e-07
teat_adequacy	8	8:86588345:T:C	86588345	C	0.5418	-5.283	1.272e-07
teat_adequacy	5	5:58789179:T:C	58789179	T	1.796	5.282	1.28e-07
teat_adequacy	8	8:117916058:A:G	117916058	G	1.971	5.282	1.281e-07
teat_adequacy	1	1:110945301:G:A	110945301	A	0.5956	-5.281	1.282e-07
teat_adequacy	5	5:58722976:G:A	58722976	G	2.084	5.281	1.283e-07
teat_adequacy	5	5:58761372:T:C	58761372	T	1.789	5.28	1.288e-07
teat_adequacy	8	8:86650584:C:T	86650584	T	0.5136	-5.28	1.292e-07
teat_adequacy	8	8:85007035:G:A	85007035	G	1.672	5.28	1.294e-07
teat_adequacy	1	1:110956661:A:G	110956661	G	0.596	-5.28	1.295e-07
teat_adequacy	14	14:53551157:G:A	53551157	A	0.5979	-5.28	1.295e-07
teat_adequacy	8	8:86649636:A:G	86649636	G	0.5078	-5.279	1.297e-07
teat_adequacy	8	8:86558502:T:C	86558502	C	0.5393	-5.279	1.302e-07
teat_adequacy	14	14:73064204:T:C	73064204	T	0.5952	-5.278	1.308e-07
teat_adequacy	8	8:84998298:G:A	84998298	G	1.672	5.277	1.312e-07
teat_adequacy	11	11:4860857:A:C	4860857	A	1.926	5.277	1.313e-07
teat_adequacy	14	14:72583375:T:C	72583375	C	0.587	-5.277	1.315e-07
teat_adequacy	5	5:58800042:T:C	58800042	T	1.833	5.276	1.318e-07
teat_adequacy	1	1:110956611:A:C	110956611	C	0.5958	-5.276	1.319e-07
teat_adequacy	1	1:110956610:C:T	110956610	T	0.5958	-5.276	1.319e-07
teat_adequacy	11	11:4868124:C:T	4868124	C	1.92	5.276	1.32e-07
teat_adequacy	14	14:54285648:G:A	54285648	G	0.6155	-5.276	1.32e-07
teat_adequacy	1	1:110971339:T:G	110971339	G	0.5968	-5.275	1.325e-07
teat_adequacy	8	8:86575946:A:G	86575946	G	0.5422	-5.274	1.334e-07
teat_adequacy	1	1:110954673:G:T	110954673	T	0.5961	-5.274	1.335e-07
teat_adequacy	5	5:58790402:C:T	58790402	C	1.776	5.273	1.343e-07
teat_adequacy	5	5:55959227:T:C	55959227	T	1.722	5.272	1.348e-07
teat_adequacy	14	14:72479006:C:A	72479006	A	0.586	-5.272	1.35e-07
teat_adequacy	8	8:117919867:T:C	117919867	C	1.959	5.271	1.356e-07
teat_adequacy	14	14:63395380:T:G	63395380	T	0.5295	-5.271	1.356e-07
teat_adequacy	11	11:4859259:C:T	4859259	C	1.909	5.271	1.357e-07
teat_adequacy	5	5:58713002:T:G	58713002	T	2.028	5.271	1.358e-07
teat_adequacy	1	1:110823212:A:G	110823212	G	0.59	-5.271	1.36e-07
teat_adequacy	5	5:57039516:T:G	57039516	T	1.758	5.27	1.362e-07
teat_adequacy	5	5:57016517:T:C	57016517	T	1.756	5.27	1.363e-07
teat_adequacy	14	14:72518933:C:A	72518933	A	1.708	5.27	1.365e-07
teat_adequacy	5	5:58984603:G:A	58984603	G	1.867	5.27	1.365e-07
teat_adequacy	14	14:72582119:G:A	72582119	G	0.5863	-5.269	1.372e-07
teat_adequacy	8	8:86632578:T:G	86632578	G	0.4996	-5.269	1.374e-07
teat_adequacy	8	8:86632568:T:G	86632568	G	0.4996	-5.269	1.374e-07
teat_adequacy	8	8:121104064:G:A	121104064	A	3.051	5.269	1.375e-07
teat_adequacy	5	5:58856871:C:T	58856871	C	1.805	5.268	1.378e-07
teat_adequacy	8	8:117923025:T:C	117923025	C	1.949	5.267	1.385e-07
teat_adequacy	5	5:58857059:C:T	58857059	C	1.803	5.266	1.395e-07
teat_adequacy	5	5:58824451:G:A	58824451	G	2.058	5.266	1.396e-07
teat_adequacy	8	8:86627587:T:C	86627587	C	0.5103	-5.266	1.397e-07
teat_adequacy	8	8:86634589:A:G	86634589	G	0.5097	-5.266	1.397e-07
teat_adequacy	8	8:86645522:T:C	86645522	C	0.5097	-5.266	1.397e-07
teat_adequacy	8	8:86596500:A:G	86596500	G	0.5401	-5.265	1.4e-07
teat_adequacy	14	14:69684094:T:G	69684094	G	0.5926	-5.264	1.407e-07
teat_adequacy	14	14:53524849:T:C	53524849	T	0.5992	-5.264	1.407e-07
teat_adequacy	8	8:86576994:T:C	86576994	C	0.5402	-5.263	1.414e-07
teat_adequacy	9	9:477471:A:C	477471	C	1.714	5.263	1.42e-07
teat_adequacy	8	8:117926832:T:C	117926832	C	1.949	5.261	1.432e-07
teat_adequacy	5	5:57037187:T:C	57037187	C	1.763	5.261	1.433e-07
teat_adequacy	5	5:57037188:G:A	57037188	A	1.763	5.261	1.433e-07
teat_adequacy	8	8:86626675:G:T	86626675	T	0.5114	-5.261	1.433e-07
teat_adequacy	8	8:121104319:C:T	121104319	T	2.987	5.261	1.435e-07
teat_adequacy	5	5:58768532:A:G	58768532	A	1.783	5.26	1.438e-07
teat_adequacy	14	14:72596779:C:T	72596779	T	0.5919	-5.26	1.439e-07
teat_adequacy	1	1:110826161:A:G	110826161	G	0.5949	-5.26	1.439e-07
teat_adequacy	8	8:117917363:G:T	117917363	T	1.955	5.26	1.44e-07
teat_adequacy	14	14:72385525:A:C	72385525	A	1.637	5.26	1.44e-07
teat_adequacy	8	8:86564269:G:A	86564269	A	0.5389	-5.258	1.453e-07
teat_adequacy	16	16:27608306:A:C	27608306	C	0.5733	-5.258	1.457e-07
teat_adequacy	1	1:110816812:T:C	110816812	C	0.5937	-5.257	1.464e-07
teat_adequacy	5	5:57187576:T:C	57187576	T	1.791	5.257	1.464e-07
teat_adequacy	1	1:110816917:T:C	110816917	C	0.5937	-5.257	1.464e-07
teat_adequacy	8	8:86649061:T:C	86649061	C	0.5141	-5.257	1.468e-07
teat_adequacy	8	8:118045948:G:A	118045948	G	1.792	5.256	1.472e-07
teat_adequacy	8	8:117912803:C:T	117912803	T	1.954	5.255	1.478e-07
teat_adequacy	8	8:86590481:G:A	86590481	A	0.5417	-5.254	1.486e-07
teat_adequacy	8	8:86626880:C:T	86626880	T	0.5117	-5.254	1.486e-07
teat_adequacy	2	2:45973790:C:T	45973790	C	1.696	5.253	1.493e-07
teat_adequacy	5	5:58823256:T:C	58823256	T	2.003	5.253	1.495e-07
teat_adequacy	5	5:58817699:C:T	58817699	C	1.96	5.252	1.501e-07
teat_adequacy	5	5:58817709:C:T	58817709	C	1.96	5.252	1.501e-07
teat_adequacy	5	5:58757517:T:C	58757517	T	1.788	5.252	1.502e-07
teat_adequacy	14	14:72377563:A:G	72377563	A	1.636	5.252	1.505e-07
teat_adequacy	8	8:86575519:A:C	86575519	C	0.5378	-5.251	1.511e-07
teat_adequacy	14	14:73065130:A:C	73065130	A	0.5954	-5.251	1.516e-07
teat_adequacy	5	5:58791273:G:A	58791273	G	1.783	5.25	1.519e-07
teat_adequacy	5	5:58811876:C:T	58811876	C	2.048	5.25	1.524e-07
teat_adequacy	5	5:58811875:T:C	58811875	T	2.048	5.25	1.524e-07
teat_adequacy	5	5:58723224:G:A	58723224	G	2.042	5.249	1.529e-07
teat_adequacy	1	1:110812283:G:A	110812283	A	0.5934	-5.249	1.533e-07
teat_adequacy	1	1:110945035:A:G	110945035	G	0.5987	-5.248	1.536e-07
teat_adequacy	5	5:58764169:G:A	58764169	G	1.781	5.248	1.538e-07
teat_adequacy	5	5:58711376:A:G	58711376	A	2.039	5.248	1.54e-07
teat_adequacy	5	5:58856976:T:C	58856976	T	1.791	5.248	1.541e-07
teat_adequacy	5	5:58783978:G:A	58783978	G	1.792	5.248	1.542e-07
teat_adequacy	5	5:58750164:G:A	58750164	G	1.781	5.247	1.543e-07
teat_adequacy	14	14:70992880:G:T	70992880	T	0.5951	-5.247	1.545e-07
teat_adequacy	14	14:53747447:A:G	53747447	A	0.6024	-5.247	1.549e-07
teat_adequacy	14	14:53747446:C:T	53747446	C	0.6024	-5.247	1.549e-07
teat_adequacy	8	8:86651918:G:A	86651918	A	0.5121	-5.247	1.549e-07
teat_adequacy	8	8:86653847:T:C	86653847	C	0.5121	-5.247	1.549e-07
teat_adequacy	5	5:58712538:T:C	58712538	T	2.054	5.246	1.551e-07
teat_adequacy	11	11:46514180:T:C	46514180	C	1.769	5.246	1.551e-07
teat_adequacy	5	5:58721749:T:C	58721749	T	2.056	5.245	1.559e-07
teat_adequacy	5	5:58714300:A:G	58714300	A	2.043	5.245	1.562e-07
teat_adequacy	8	8:84998393:G:A	84998393	G	1.668	5.245	1.564e-07
teat_adequacy	8	8:86569787:A:G	86569787	G	0.5413	-5.244	1.574e-07
teat_adequacy	11	11:4870475:A:G	4870475	A	1.893	5.244	1.575e-07
teat_adequacy	1	1:110945101:A:G	110945101	G	0.5975	-5.243	1.576e-07
teat_adequacy	5	5:58800024:T:G	58800024	T	1.832	5.243	1.576e-07
teat_adequacy	8	8:117913743:A:C	117913743	C	1.975	5.243	1.577e-07
teat_adequacy	5	5:58722972:G:A	58722972	G	2.078	5.242	1.585e-07
teat_adequacy	8	8:121081932:A:G	121081932	G	3.153	5.242	1.587e-07
teat_adequacy	8	8:86590085:T:G	86590085	G	0.5441	-5.241	1.593e-07
teat_adequacy	8	8:86559233:T:G	86559233	G	0.5396	-5.241	1.593e-07
teat_adequacy	1	1:110818513:T:C	110818513	C	0.595	-5.241	1.595e-07
teat_adequacy	8	8:118050668:G:A	118050668	G	1.787	5.24	1.602e-07
teat_adequacy	5	5:58719173:C:T	58719173	C	2.066	5.239	1.616e-07
teat_adequacy	14	14:53526572:C:A	53526572	C	0.5996	-5.239	1.616e-07
teat_adequacy	8	8:117913660:G:A	117913660	A	1.958	5.239	1.617e-07
teat_adequacy	8	8:86589942:C:T	86589942	T	0.5438	-5.239	1.617e-07
teat_adequacy	14	14:72678543:A:G	72678543	A	0.5878	-5.238	1.619e-07
teat_adequacy	8	8:117915324:A:C	117915324	C	1.935	5.238	1.626e-07
teat_adequacy	8	8:117918320:A:G	117918320	G	1.951	5.237	1.631e-07
teat_adequacy	8	8:86578939:C:A	86578939	A	0.5401	-5.237	1.633e-07
teat_adequacy	14	14:72565550:T:C	72565550	T	0.5943	-5.236	1.639e-07
teat_adequacy	1	1:5721929:G:T	5721929	T	0.4552	-5.236	1.641e-07
teat_adequacy	5	5:58714184:T:C	58714184	T	2.055	5.236	1.641e-07
teat_adequacy	5	5:58714185:G:A	58714185	G	2.055	5.236	1.641e-07
teat_adequacy	8	8:86658815:C:T	86658815	T	0.5148	-5.236	1.643e-07
teat_adequacy	5	5:52908622:C:T	52908622	C	0.6397	-5.235	1.647e-07
teat_adequacy	5	5:58810058:G:A	58810058	G	2.041	5.235	1.65e-07
teat_adequacy	11	11:4860768:T:C	4860768	T	1.92	5.235	1.653e-07
teat_adequacy	14	14:54220789:A:G	54220789	A	0.6193	-5.234	1.66e-07
teat_adequacy	1	1:110963728:G:T	110963728	T	0.599	-5.234	1.661e-07
teat_adequacy	1	1:110963738:A:G	110963738	G	0.599	-5.234	1.661e-07
teat_adequacy	8	8:86632558:T:C	86632558	C	0.5009	-5.234	1.662e-07
teat_adequacy	5	5:58708310:C:T	58708310	C	2.019	5.233	1.667e-07
teat_adequacy	14	14:72723645:T:C	72723645	T	0.5898	-5.233	1.668e-07
teat_adequacy	8	8:117918289:A:G	117918289	G	1.964	5.232	1.678e-07
teat_adequacy	14	14:51490316:A:G	51490316	G	0.5637	-5.232	1.68e-07
teat_adequacy	14	14:72605931:G:A	72605931	A	0.5961	-5.231	1.682e-07
teat_adequacy	14	14:72579310:G:T	72579310	G	0.588	-5.231	1.682e-07
teat_adequacy	8	8:117915318:A:G	117915318	G	1.938	5.231	1.686e-07
teat_adequacy	8	8:86581789:C:T	86581789	T	0.5454	-5.231	1.688e-07
teat_adequacy	5	5:57160556:T:C	57160556	T	1.783	5.23	1.691e-07
teat_adequacy	8	8:86636484:G:A	86636484	A	0.5148	-5.23	1.694e-07
teat_adequacy	8	8:86636483:T:C	86636483	C	0.5148	-5.23	1.694e-07
teat_adequacy	1	1:110812494:G:A	110812494	A	0.5964	-5.23	1.696e-07
teat_adequacy	14	14:53504100:A:G	53504100	A	0.6015	-5.229	1.702e-07
teat_adequacy	14	14:72723774:A:G	72723774	A	0.591	-5.229	1.706e-07
teat_adequacy	9	9:497148:C:A	497148	A	1.735	5.228	1.714e-07
teat_adequacy	14	14:72451840:C:T	72451840	T	0.5963	-5.228	1.715e-07
teat_adequacy	1	1:110953695:A:G	110953695	G	0.5992	-5.227	1.718e-07
teat_adequacy	5	5:58806436:G:A	58806436	G	2.024	5.227	1.719e-07
teat_adequacy	5	5:58713498:T:G	58713498	T	2.037	5.226	1.728e-07
teat_adequacy	5	5:58983945:T:C	58983945	T	1.855	5.226	1.734e-07
teat_adequacy	14	14:72574989:A:C	72574989	A	0.5887	-5.226	1.736e-07
teat_adequacy	11	11:4823654:A:G	4823654	A	1.861	5.226	1.737e-07
teat_adequacy	8	8:86633051:G:A	86633051	A	0.5124	-5.225	1.745e-07
teat_adequacy	8	8:117911523:G:A	117911523	A	1.942	5.225	1.745e-07
teat_adequacy	8	8:13249862:T:C	13249862	C	0.5232	-5.224	1.75e-07
teat_adequacy	10	10:1402166:C:T	1402166	T	1.807	5.224	1.753e-07
teat_adequacy	5	5:58720443:C:T	58720443	C	2.042	5.224	1.753e-07
teat_adequacy	3	3:112654079:G:A	112654079	A	0.4246	-5.224	1.754e-07
teat_adequacy	14	14:72580075:G:A	72580075	G	0.5923	-5.223	1.76e-07
teat_adequacy	4	4:645942:A:C	645942	A	0.5757	-5.222	1.77e-07
teat_adequacy	5	5:58866288:G:A	58866288	G	2.046	5.222	1.77e-07
teat_adequacy	5	5:58742515:C:A	58742515	C	1.773	5.222	1.772e-07
teat_adequacy	1	1:109831491:G:T	109831491	T	1.638	5.22	1.788e-07
teat_adequacy	8	8:86559260:G:A	86559260	A	0.5406	-5.22	1.793e-07
teat_adequacy	8	8:85009533:G:A	85009533	A	1.664	5.219	1.798e-07
teat_adequacy	8	8:118381217:A:C	118381217	A	0.5678	-5.219	1.798e-07
teat_adequacy	14	14:53530895:C:T	53530895	T	0.6009	-5.218	1.806e-07
teat_adequacy	14	14:53530884:A:G	53530884	G	0.6009	-5.218	1.806e-07
teat_adequacy	14	14:53538981:T:G	53538981	G	0.6033	-5.218	1.807e-07
teat_adequacy	5	5:58768539:T:C	58768539	T	1.776	5.218	1.809e-07
teat_adequacy	1	1:110946948:C:T	110946948	T	0.6013	-5.218	1.809e-07
teat_adequacy	5	5:58742551:A:G	58742551	A	1.783	5.216	1.824e-07
teat_adequacy	8	8:117915101:T:C	117915101	C	1.954	5.216	1.829e-07
teat_adequacy	8	8:117915102:A:G	117915102	G	1.954	5.216	1.829e-07
teat_adequacy	11	11:4849883:C:T	4849883	C	1.892	5.216	1.833e-07
teat_adequacy	1	1:110824194:T:C	110824194	C	0.5969	-5.215	1.837e-07
teat_adequacy	5	5:58712762:T:C	58712762	T	2.056	5.215	1.837e-07
teat_adequacy	8	8:86638129:A:G	86638129	G	0.5103	-5.215	1.84e-07
teat_adequacy	14	14:72505220:G:A	72505220	A	1.71	5.215	1.841e-07
teat_adequacy	14	14:72378306:G:A	72378306	G	1.631	5.215	1.843e-07
teat_adequacy	8	8:117912814:G:A	117912814	A	1.947	5.214	1.849e-07
teat_adequacy	1	1:110768384:A:G	110768384	G	0.5995	-5.213	1.857e-07
teat_adequacy	8	8:86637554:G:A	86637554	A	0.5139	-5.212	1.866e-07
teat_adequacy	5	5:58712991:T:G	58712991	T	2.009	5.212	1.869e-07
teat_adequacy	14	14:72397203:T:G	72397203	G	1.623	5.211	1.875e-07
teat_adequacy	11	11:4860349:G:A	4860349	G	1.894	5.211	1.881e-07
teat_adequacy	1	1:5853913:C:T	5853913	T	0.4715	-5.211	1.883e-07
teat_adequacy	8	8:86626635:G:A	86626635	A	0.5174	-5.21	1.884e-07
teat_adequacy	11	11:4838171:A:G	4838171	A	1.901	5.21	1.886e-07
teat_adequacy	1	1:85643191:A:C	85643191	A	0.613	-5.21	1.887e-07
teat_adequacy	8	8:86570645:G:A	86570645	A	0.5451	-5.21	1.887e-07
teat_adequacy	8	8:117913381:C:T	117913381	T	1.938	5.21	1.889e-07
teat_adequacy	8	8:117913376:A:G	117913376	G	1.938	5.21	1.889e-07
teat_adequacy	1	1:109740368:G:A	109740368	A	1.638	5.21	1.892e-07
teat_adequacy	5	5:58756177:G:A	58756177	G	1.765	5.208	1.906e-07
teat_adequacy	11	11:4858283:C:T	4858283	C	1.883	5.208	1.907e-07
teat_adequacy	5	5:58776446:G:T	58776446	G	1.776	5.208	1.907e-07
teat_adequacy	5	5:58895790:G:T	58895790	G	1.767	5.208	1.91e-07
teat_adequacy	14	14:72562617:T:C	72562617	T	0.5943	-5.208	1.912e-07
teat_adequacy	14	14:72579215:A:G	72579215	A	0.5908	-5.208	1.914e-07
teat_adequacy	8	8:86650141:A:G	86650141	G	0.5146	-5.207	1.922e-07
teat_adequacy	5	5:58764962:G:A	58764962	G	1.768	5.206	1.924e-07
teat_adequacy	8	8:121112863:C:T	121112863	T	3.061	5.206	1.932e-07
teat_adequacy	14	14:72537246:G:A	72537246	A	0.6023	-5.206	1.933e-07
teat_adequacy	1	1:110806848:T:C	110806848	C	0.5969	-5.206	1.934e-07
teat_adequacy	14	14:72541202:T:C	72541202	T	0.5996	-5.205	1.941e-07
teat_adequacy	5	5:57044590:A:C	57044590	C	1.724	5.204	1.95e-07
teat_adequacy	8	8:86622617:G:A	86622617	A	0.5146	-5.204	1.95e-07
teat_adequacy	8	8:86622624:G:A	86622624	A	0.5146	-5.204	1.95e-07
teat_adequacy	5	5:58715472:C:T	58715472	C	2.041	5.204	1.952e-07
teat_adequacy	5	5:58764205:A:G	58764205	A	1.766	5.204	1.952e-07
teat_adequacy	16	16:27293940:T:C	27293940	C	0.5635	-5.203	1.963e-07
teat_adequacy	5	5:58800004:A:G	58800004	A	1.825	5.202	1.971e-07
teat_adequacy	5	5:58712847:C:T	58712847	C	2.046	5.202	1.974e-07
teat_adequacy	14	14:72400952:T:C	72400952	C	1.623	5.202	1.975e-07
teat_adequacy	8	8:86571780:G:A	86571780	A	0.5455	-5.202	1.975e-07
teat_adequacy	8	8:357511:T:C	357511	C	0.5929	-5.201	1.982e-07
teat_adequacy	8	8:86624334:A:G	86624334	G	0.5148	-5.2	1.992e-07
teat_adequacy	8	8:86635157:A:C	86635157	C	0.5215	-5.199	2.006e-07
teat_adequacy	8	8:86635158:C:T	86635158	T	0.5215	-5.199	2.006e-07
teat_adequacy	8	8:86641367:C:T	86641367	T	0.5153	-5.198	2.013e-07
teat_adequacy	8	8:117918341:A:G	117918341	G	1.941	5.197	2.022e-07
teat_adequacy	16	16:27608335:C:T	27608335	T	0.5783	-5.197	2.03e-07
teat_adequacy	8	8:86634343:T:C	86634343	C	0.5141	-5.196	2.032e-07
teat_adequacy	5	5:58785965:G:A	58785965	G	1.78	5.196	2.032e-07
teat_adequacy	5	5:58760922:G:A	58760922	G	1.779	5.196	2.035e-07
teat_adequacy	8	8:354276:A:G	354276	G	0.592	-5.196	2.04e-07
teat_adequacy	8	8:333881:T:C	333881	C	0.5923	-5.196	2.041e-07
teat_adequacy	8	8:13900390:A:G	13900390	G	0.5483	-5.195	2.043e-07
teat_adequacy	8	8:13900389:C:A	13900389	A	0.5483	-5.195	2.043e-07
teat_adequacy	8	8:117919872:T:C	117919872	C	1.934	5.195	2.045e-07
teat_adequacy	11	11:55168173:C:A	55168173	A	0.5707	-5.195	2.052e-07
teat_adequacy	8	8:117962721:G:A	117962721	A	2.164	5.194	2.056e-07
teat_adequacy	8	8:117917569:G:A	117917569	A	1.919	5.194	2.063e-07
teat_adequacy	14	14:72666900:T:G	72666900	T	0.5896	-5.192	2.082e-07
teat_adequacy	5	5:58805947:C:T	58805947	C	1.768	5.191	2.086e-07
teat_adequacy	10	10:21642478:T:C	21642478	T	1.716	5.191	2.089e-07
teat_adequacy	5	5:57044601:G:T	57044601	G	1.742	5.191	2.095e-07
teat_adequacy	1	1:110812968:A:G	110812968	G	0.5982	-5.19	2.104e-07
teat_adequacy	8	8:13869841:C:T	13869841	T	0.5246	-5.19	2.108e-07
teat_adequacy	14	14:53529187:T:C	53529187	T	0.6024	-5.189	2.113e-07
teat_adequacy	2	2:45990305:G:T	45990305	G	1.696	5.189	2.114e-07
teat_adequacy	8	8:86654181:T:C	86654181	C	0.5131	-5.189	2.115e-07
teat_adequacy	8	8:86647722:C:T	86647722	T	0.5131	-5.189	2.115e-07
teat_adequacy	8	8:86654210:G:T	86654210	T	0.5131	-5.189	2.115e-07
teat_adequacy	14	14:72378128:A:G	72378128	A	1.621	5.188	2.121e-07
teat_adequacy	11	11:4850394:C:A	4850394	C	1.89	5.188	2.123e-07
teat_adequacy	8	8:326740:T:C	326740	C	0.5927	-5.188	2.124e-07
teat_adequacy	14	14:72687476:T:C	72687476	T	0.5916	-5.188	2.125e-07
teat_adequacy	8	8:13720126:C:T	13720126	C	1.828	5.188	2.127e-07
teat_adequacy	14	14:72579321:A:G	72579321	A	0.5905	-5.187	2.138e-07
teat_adequacy	14	14:73063221:G:A	73063221	G	0.6009	-5.186	2.143e-07
teat_adequacy	8	8:493733:G:A	493733	A	0.5936	-5.186	2.144e-07
teat_adequacy	1	1:110825093:A:G	110825093	G	0.598	-5.186	2.146e-07
teat_adequacy	1	1:87953666:T:G	87953666	G	0.5758	-5.186	2.146e-07
teat_adequacy	13	13:135670196:G:A	135670196	G	1.755	5.185	2.157e-07
teat_adequacy	8	8:117917080:G:A	117917080	A	1.933	5.185	2.157e-07
teat_adequacy	6	6:168611599:A:G	168611599	G	0.5391	-5.185	2.159e-07
teat_adequacy	5	5:58798019:T:C	58798019	T	1.821	5.185	2.165e-07
teat_adequacy	1	1:110807342:A:C	110807342	C	0.5995	-5.184	2.167e-07
teat_adequacy	14	14:72679079:G:A	72679079	G	0.5929	-5.184	2.168e-07
teat_adequacy	11	11:4861153:A:G	4861153	A	1.904	5.184	2.172e-07
teat_adequacy	12	12:18276742:A:G	18276742	A	1.707	5.184	2.172e-07
teat_adequacy	8	8:117910857:G:A	117910857	A	1.93	5.184	2.177e-07
teat_adequacy	14	14:72584298:G:A	72584298	A	0.5984	-5.183	2.18e-07
teat_adequacy	1	1:85686057:A:G	85686057	A	0.6165	-5.183	2.184e-07
teat_adequacy	5	5:58720384:A:G	58720384	A	2.027	5.183	2.189e-07
teat_adequacy	5	5:58822196:T:C	58822196	T	2.003	5.183	2.189e-07
teat_adequacy	5	5:58822197:G:A	58822197	G	2.003	5.183	2.189e-07
teat_adequacy	8	8:121071474:C:T	121071474	T	3.146	5.182	2.193e-07
teat_adequacy	8	8:390052:T:C	390052	C	0.5937	-5.182	2.196e-07
teat_adequacy	8	8:355078:A:G	355078	G	0.5937	-5.182	2.196e-07
teat_adequacy	11	11:4823597:T:C	4823597	T	1.858	5.182	2.197e-07
teat_adequacy	14	14:72582780:C:T	72582780	C	0.5924	-5.182	2.199e-07
teat_adequacy	5	5:57161371:A:G	57161371	A	1.742	5.182	2.201e-07
teat_adequacy	5	5:58784474:C:T	58784474	C	1.769	5.181	2.209e-07
teat_adequacy	8	8:13365500:G:A	13365500	A	0.5169	-5.181	2.212e-07
teat_adequacy	8	8:13726128:A:C	13726128	A	1.818	5.18	2.214e-07
teat_adequacy	8	8:86624054:C:A	86624054	A	0.5207	-5.18	2.216e-07
teat_adequacy	8	8:373343:T:C	373343	C	0.5939	-5.18	2.223e-07
teat_adequacy	8	8:86590051:C:A	86590051	A	0.5481	-5.18	2.223e-07
teat_adequacy	5	5:58776519:T:C	58776519	T	1.776	5.18	2.224e-07
teat_adequacy	13	13:34892486:A:G	34892486	A	1.608	5.179	2.228e-07
teat_adequacy	8	8:117913303:G:A	117913303	A	1.925	5.179	2.228e-07
teat_adequacy	13	13:34892503:G:T	34892503	G	1.608	5.179	2.228e-07
teat_adequacy	14	14:72675717:C:T	72675717	C	0.5903	-5.179	2.234e-07
teat_adequacy	14	14:72675731:G:A	72675731	G	0.5903	-5.179	2.234e-07
teat_adequacy	1	1:85637636:G:A	85637636	G	0.6144	-5.178	2.248e-07
teat_adequacy	14	14:72479901:G:A	72479901	A	0.5968	-5.177	2.253e-07
teat_adequacy	8	8:86646765:A:G	86646765	G	0.516	-5.177	2.256e-07
teat_adequacy	14	14:72376631:C:T	72376631	C	1.628	5.177	2.257e-07
teat_adequacy	8	8:86628581:C:A	86628581	A	0.5153	-5.177	2.26e-07
teat_adequacy	8	8:86575958:T:C	86575958	C	0.5491	-5.176	2.264e-07
teat_adequacy	5	5:58713513:G:A	58713513	G	2.018	5.176	2.264e-07
teat_adequacy	5	5:58791558:C:A	58791558	C	1.77	5.176	2.268e-07
teat_adequacy	8	8:86623768:A:C	86623768	C	0.5179	-5.176	2.268e-07
teat_adequacy	5	5:58813799:A:C	58813799	A	2.019	5.176	2.27e-07
teat_adequacy	5	5:58820484:G:A	58820484	G	2.009	5.175	2.28e-07
teat_adequacy	5	5:58820486:A:G	58820486	A	2.009	5.175	2.28e-07
teat_adequacy	5	5:58720099:A:G	58720099	A	2.035	5.174	2.287e-07
teat_adequacy	8	8:13892120:T:C	13892120	C	0.5233	-5.173	2.298e-07
teat_adequacy	8	8:320653:T:G	320653	G	0.5952	-5.173	2.306e-07
teat_adequacy	8	8:86570749:A:C	86570749	C	0.547	-5.172	2.312e-07
teat_adequacy	5	5:58856879:G:A	58856879	G	1.784	5.172	2.312e-07
teat_adequacy	5	5:57095536:A:G	57095536	A	1.741	5.172	2.313e-07
teat_adequacy	14	14:72378190:A:G	72378190	G	1.627	5.171	2.322e-07
teat_adequacy	8	8:117995472:G:A	117995472	A	2.066	5.171	2.323e-07
teat_adequacy	5	5:58706822:G:A	58706822	G	1.976	5.171	2.326e-07
teat_adequacy	5	5:58867844:A:G	58867844	A	1.994	5.17	2.337e-07
teat_adequacy	8	8:117923208:A:G	117923208	G	1.932	5.17	2.337e-07
teat_adequacy	14	14:72471266:G:A	72471266	G	0.5951	-5.17	2.343e-07
teat_adequacy	14	14:72675456:T:C	72675456	T	0.5921	-5.169	2.35e-07
teat_adequacy	14	14:72379187:G:A	72379187	G	1.625	5.169	2.351e-07
teat_adequacy	11	11:4865749:A:G	4865749	A	1.901	5.169	2.357e-07
teat_adequacy	11	11:4839742:G:A	4839742	G	1.889	5.169	2.357e-07
teat_adequacy	1	1:110944665:T:C	110944665	C	0.603	-5.168	2.362e-07
teat_adequacy	14	14:72363902:T:C	72363902	C	1.608	5.168	2.367e-07
teat_adequacy	10	10:5100143:T:C	5100143	C	0.5367	-5.168	2.37e-07
teat_adequacy	8	8:381119:C:A	381119	A	0.5952	-5.166	2.389e-07
teat_adequacy	8	8:86640580:C:T	86640580	T	0.5173	-5.166	2.396e-07
teat_adequacy	8	8:86640575:G:A	86640575	A	0.5173	-5.166	2.396e-07
teat_adequacy	8	8:121056210:C:T	121056210	T	3.133	5.166	2.398e-07
teat_adequacy	8	8:121120184:G:A	121120184	A	3.133	5.166	2.398e-07
teat_adequacy	5	5:58773699:A:G	58773699	A	1.77	5.165	2.399e-07
teat_adequacy	5	5:58773694:G:A	58773694	G	1.77	5.165	2.399e-07
teat_adequacy	14	14:72556613:T:C	72556613	T	0.5996	-5.165	2.41e-07
teat_adequacy	1	1:110813859:T:C	110813859	C	0.6006	-5.165	2.41e-07
teat_adequacy	6	6:166016623:C:T	166016623	C	1.725	5.165	2.41e-07
teat_adequacy	13	13:135621779:T:C	135621779	T	1.747	5.164	2.413e-07
teat_adequacy	14	14:72396443:T:C	72396443	C	1.612	5.164	2.419e-07
teat_adequacy	5	5:58861117:A:G	58861117	A	2.007	5.164	2.422e-07
teat_adequacy	5	5:58825253:T:C	58825253	T	2.009	5.163	2.424e-07
teat_adequacy	5	5:58813631:T:C	58813631	T	2.0	5.163	2.429e-07
teat_adequacy	8	8:86649571:T:C	86649571	C	0.5197	-5.163	2.432e-07
teat_adequacy	14	14:53507649:T:C	53507649	T	0.6065	-5.163	2.434e-07
teat_adequacy	5	5:58720102:A:G	58720102	A	2.025	5.162	2.447e-07
teat_adequacy	9	9:479764:G:A	479764	G	1.693	5.161	2.455e-07
teat_adequacy	5	5:58720179:T:C	58720179	T	2.027	5.161	2.456e-07
teat_adequacy	8	8:13868450:C:T	13868450	T	1.78	5.16	2.47e-07
teat_adequacy	1	1:109604741:C:T	109604741	T	1.626	5.16	2.472e-07
teat_adequacy	5	5:58722878:T:C	58722878	T	2.025	5.158	2.495e-07
teat_adequacy	5	5:58722879:G:A	58722879	G	2.025	5.158	2.495e-07
teat_adequacy	13	13:135609230:T:C	135609230	C	1.744	5.158	2.501e-07
teat_adequacy	5	5:58706584:A:C	58706584	A	2.042	5.158	2.503e-07
teat_adequacy	8	8:86622659:A:G	86622659	G	0.518	-5.158	2.503e-07
teat_adequacy	5	5:58788499:T:C	58788499	T	1.751	5.157	2.505e-07
teat_adequacy	8	8:117913797:A:G	117913797	G	1.932	5.156	2.519e-07
teat_adequacy	8	8:117913821:A:G	117913821	G	1.936	5.156	2.523e-07
teat_adequacy	14	14:72541197:G:A	72541197	A	0.6055	-5.156	2.528e-07
teat_adequacy	11	11:4849475:T:C	4849475	T	1.876	5.155	2.531e-07
teat_adequacy	14	14:72669766:G:T	72669766	G	0.5931	-5.155	2.532e-07
teat_adequacy	5	5:58714060:G:A	58714060	G	2.018	5.155	2.533e-07
teat_adequacy	5	5:58788504:T:C	58788504	T	1.75	5.155	2.534e-07
teat_adequacy	8	8:86625938:C:T	86625938	T	0.5202	-5.155	2.534e-07
teat_adequacy	14	14:72587010:G:A	72587010	A	0.5998	-5.154	2.545e-07
teat_adequacy	16	16:27288590:G:T	27288590	T	0.5656	-5.154	2.547e-07
teat_adequacy	8	8:117919857:T:C	117919857	C	1.928	5.154	2.553e-07
teat_adequacy	14	14:72378686:G:A	72378686	G	1.606	5.154	2.555e-07
teat_adequacy	8	8:330900:A:G	330900	G	0.5951	-5.153	2.559e-07
teat_adequacy	9	9:758765:C:T	758765	T	1.702	5.153	2.564e-07
teat_adequacy	8	8:721795:T:G	721795	G	0.6175	-5.153	2.568e-07
teat_adequacy	13	13:135672064:G:A	135672064	G	1.722	5.153	2.569e-07
teat_adequacy	5	5:55791939:A:G	55791939	A	1.698	5.152	2.571e-07
teat_adequacy	11	11:4823667:G:A	4823667	G	1.837	5.151	2.589e-07
teat_adequacy	8	8:330153:T:C	330153	C	0.5952	-5.151	2.59e-07
teat_adequacy	5	5:58984344:C:T	58984344	C	1.848	5.151	2.591e-07
teat_adequacy	5	5:58762683:A:C	58762683	A	1.746	5.151	2.595e-07
teat_adequacy	8	8:117920028:A:G	117920028	G	1.793	5.151	2.595e-07
teat_adequacy	14	14:70117462:A:C	70117462	C	0.6013	-5.15	2.598e-07
teat_adequacy	14	14:72581733:G:A	72581733	G	0.5941	-5.15	2.604e-07
teat_adequacy	13	13:135665174:A:C	135665174	C	1.752	5.15	2.609e-07
teat_adequacy	3	3:112806624:T:G	112806624	G	0.4347	-5.15	2.611e-07
teat_adequacy	13	13:135672785:A:C	135672785	A	1.74	5.149	2.613e-07
teat_adequacy	5	5:28058676:T:G	28058676	G	0.5392	-5.149	2.613e-07
teat_adequacy	14	14:72553524:G:A	72553524	G	0.5964	-5.149	2.616e-07
teat_adequacy	5	5:58773809:G:A	58773809	G	1.762	5.149	2.623e-07
teat_adequacy	1	1:232560931:G:A	232560931	A	0.6363	-5.148	2.63e-07
teat_adequacy	14	14:53533313:T:G	53533313	T	0.6064	-5.148	2.632e-07
teat_adequacy	14	14:72539678:T:C	72539678	C	0.6001	-5.148	2.638e-07
teat_adequacy	14	14:73063814:C:T	73063814	C	0.6007	-5.147	2.649e-07
teat_adequacy	14	14:54855813:A:G	54855813	A	0.6217	-5.146	2.657e-07
teat_adequacy	13	13:135661070:A:C	135661070	A	1.748	5.146	2.658e-07
teat_adequacy	5	5:58797852:T:G	58797852	T	1.805	5.146	2.661e-07
teat_adequacy	14	14:72687257:T:C	72687257	T	0.5949	-5.146	2.663e-07
teat_adequacy	14	14:72594438:A:C	72594438	C	0.5997	-5.145	2.67e-07
teat_adequacy	5	5:58871597:T:C	58871597	T	1.969	5.145	2.67e-07
teat_adequacy	14	14:53537361:A:G	53537361	A	0.6079	-5.145	2.67e-07
teat_adequacy	1	1:110802860:C:T	110802860	T	0.601	-5.145	2.675e-07
teat_adequacy	14	14:72559637:G:A	72559637	G	0.5991	-5.145	2.681e-07
teat_adequacy	8	8:86593261:A:G	86593261	G	0.5481	-5.145	2.681e-07
teat_adequacy	5	5:58768612:G:A	58768612	G	1.767	5.144	2.686e-07
teat_adequacy	8	8:121059947:A:G	121059947	G	3.026	5.144	2.689e-07
teat_adequacy	8	8:121059931:C:T	121059931	T	3.026	5.144	2.689e-07
teat_adequacy	5	5:58787685:T:C	58787685	T	1.757	5.144	2.692e-07
teat_adequacy	8	8:12506887:G:T	12506887	T	1.815	5.144	2.694e-07
teat_adequacy	5	5:58772805:C:A	58772805	C	1.762	5.144	2.696e-07
teat_adequacy	5	5:58712097:G:A	58712097	G	2.019	5.143	2.706e-07
teat_adequacy	8	8:345954:T:C	345954	C	0.5965	-5.143	2.708e-07
teat_adequacy	5	5:58720475:C:T	58720475	C	2.008	5.142	2.714e-07
teat_adequacy	8	8:13869732:A:G	13869732	G	1.8	5.142	2.716e-07
teat_adequacy	5	5:58726923:G:A	58726923	G	2.021	5.142	2.719e-07
teat_adequacy	2	2:45936076:T:C	45936076	T	1.692	5.142	2.725e-07
teat_adequacy	8	8:13691263:T:C	13691263	C	1.802	5.141	2.73e-07
teat_adequacy	5	5:58788083:G:A	58788083	G	1.76	5.141	2.733e-07
teat_adequacy	1	1:85722273:T:C	85722273	T	0.6189	-5.141	2.738e-07
teat_adequacy	2	2:45958812:G:A	45958812	G	1.685	5.14	2.746e-07
teat_adequacy	8	8:121080819:G:A	121080819	A	2.991	5.14	2.747e-07
teat_adequacy	5	5:58984249:A:C	58984249	A	1.839	5.14	2.752e-07
teat_adequacy	8	8:86623981:G:A	86623981	A	0.5228	-5.139	2.758e-07
teat_adequacy	8	8:86622081:A:G	86622081	G	0.5261	-5.139	2.759e-07
teat_adequacy	13	13:135670161:C:A	135670161	C	1.742	5.139	2.764e-07
teat_adequacy	1	1:232561034:G:A	232561034	A	0.6369	-5.139	2.767e-07
teat_adequacy	5	5:58788461:C:T	58788461	C	1.758	5.138	2.77e-07
teat_adequacy	5	5:58797959:C:T	58797959	C	1.806	5.138	2.77e-07
teat_adequacy	13	13:135672050:C:T	135672050	C	1.726	5.138	2.771e-07
teat_adequacy	8	8:13721668:C:T	13721668	C	1.81	5.138	2.776e-07
teat_adequacy	8	8:13721672:C:T	13721672	C	1.81	5.138	2.776e-07
teat_adequacy	14	14:72513849:G:T	72513849	G	0.6016	-5.138	2.78e-07
teat_adequacy	8	8:86581621:G:A	86581621	A	0.5488	-5.137	2.787e-07
teat_adequacy	8	8:86581619:C:T	86581619	T	0.5488	-5.137	2.787e-07
teat_adequacy	5	5:57039455:G:A	57039455	G	1.729	5.137	2.793e-07
teat_adequacy	5	5:57019385:C:T	57019385	C	1.723	5.137	2.793e-07
teat_adequacy	5	5:58872162:G:A	58872162	G	1.953	5.136	2.799e-07
teat_adequacy	5	5:58872161:T:C	58872161	T	1.953	5.136	2.799e-07
teat_adequacy	8	8:117915085:A:G	117915085	G	1.934	5.136	2.808e-07
teat_adequacy	8	8:117911271:A:G	117911271	G	1.909	5.135	2.815e-07
teat_adequacy	8	8:339681:A:G	339681	G	0.5968	-5.135	2.818e-07
teat_adequacy	8	8:392781:A:G	392781	G	0.5968	-5.135	2.818e-07
teat_adequacy	13	13:135672057:T:C	135672057	C	1.714	5.135	2.823e-07
teat_adequacy	8	8:86624255:C:A	86624255	A	0.5207	-5.135	2.824e-07
teat_adequacy	5	5:58714844:T:C	58714844	T	2.004	5.135	2.826e-07
teat_adequacy	8	8:86576806:T:C	86576806	C	0.5486	-5.134	2.835e-07
teat_adequacy	1	1:129483836:G:A	129483836	A	1.579	5.134	2.843e-07
teat_adequacy	8	8:393002:A:C	393002	C	0.597	-5.133	2.852e-07
teat_adequacy	1	1:129543741:C:T	129543741	T	1.575	5.133	2.854e-07
teat_adequacy	1	1:85700651:C:A	85700651	C	0.6181	-5.133	2.859e-07
teat_adequacy	14	14:72880535:G:A	72880535	G	1.611	5.132	2.865e-07
teat_adequacy	8	8:86576170:G:T	86576170	T	0.5514	-5.132	2.866e-07
teat_adequacy	5	5:58855469:A:G	58855469	A	1.779	5.132	2.87e-07
teat_adequacy	5	5:58832528:T:G	58832528	T	1.997	5.131	2.875e-07
teat_adequacy	5	5:58761086:T:G	58761086	T	1.76	5.13	2.893e-07
teat_adequacy	5	5:58718441:G:A	58718441	G	2.013	5.13	2.903e-07
teat_adequacy	8	8:13720054:T:C	13720054	T	1.805	5.129	2.907e-07
teat_adequacy	6	6:166016174:T:C	166016174	T	1.728	5.129	2.92e-07
teat_adequacy	8	8:117910790:T:C	117910790	C	1.915	5.127	2.936e-07
teat_adequacy	5	5:58762274:T:C	58762274	T	1.759	5.127	2.939e-07
teat_adequacy	14	14:72539861:C:T	72539861	C	0.6028	-5.127	2.944e-07
teat_adequacy	5	5:58856295:G:A	58856295	G	1.771	5.127	2.947e-07
teat_adequacy	8	8:13890713:G:A	13890713	A	0.5304	-5.127	2.947e-07
teat_adequacy	14	14:53523847:A:G	53523847	A	0.6061	-5.126	2.954e-07
teat_adequacy	8	8:86622591:C:T	86622591	T	0.5216	-5.126	2.965e-07
teat_adequacy	5	5:58860927:G:A	58860927	G	1.963	5.125	2.973e-07
teat_adequacy	8	8:348211:A:G	348211	G	0.5983	-5.124	2.992e-07
teat_adequacy	13	13:135646086:G:T	135646086	G	1.734	5.124	2.992e-07
teat_adequacy	5	5:58712512:T:C	58712512	T	2.016	5.123	3.002e-07
teat_adequacy	5	5:58856373:G:A	58856373	G	1.772	5.123	3.007e-07
teat_adequacy	1	1:87981565:T:C	87981565	T	0.5798	-5.122	3.019e-07
teat_adequacy	1	1:87981566:G:A	87981566	G	0.5798	-5.122	3.019e-07
teat_adequacy	1	1:85740584:G:A	85740584	G	0.6206	-5.122	3.02e-07
teat_adequacy	5	5:58812351:C:T	58812351	C	2.006	5.122	3.025e-07
teat_adequacy	8	8:85008321:A:G	85008321	G	1.641	5.121	3.041e-07
teat_adequacy	5	5:57044585:G:A	57044585	G	1.708	5.121	3.042e-07
teat_adequacy	5	5:58742533:A:G	58742533	A	1.745	5.121	3.044e-07
teat_adequacy	8	8:13722555:A:G	13722555	A	1.815	5.121	3.046e-07
teat_adequacy	13	13:135634191:T:C	135634191	T	1.726	5.12	3.048e-07
teat_adequacy	13	13:135634196:G:A	135634196	G	1.726	5.12	3.048e-07
teat_adequacy	14	14:72380491:C:T	72380491	C	1.619	5.12	3.051e-07
teat_adequacy	14	14:72540016:T:C	72540016	C	0.602	-5.12	3.062e-07
teat_adequacy	14	14:72540012:T:C	72540012	C	0.602	-5.12	3.062e-07
teat_adequacy	14	14:72375066:A:G	72375066	A	1.602	5.119	3.066e-07
teat_adequacy	8	8:690327:A:G	690327	G	0.6207	-5.119	3.07e-07
teat_adequacy	8	8:84998408:G:A	84998408	G	1.644	5.118	3.085e-07
teat_adequacy	8	8:121089418:C:T	121089418	T	2.994	5.118	3.091e-07
teat_adequacy	8	8:117536725:A:G	117536725	G	2.229	5.118	3.095e-07
teat_adequacy	4	4:110200492:C:T	110200492	C	0.5566	-5.117	3.109e-07
teat_adequacy	5	5:58983935:G:A	58983935	G	1.83	5.117	3.109e-07
teat_adequacy	5	5:58818491:G:A	58818491	G	1.989	5.117	3.112e-07
teat_adequacy	8	8:117917071:T:C	117917071	C	1.905	5.116	3.114e-07
teat_adequacy	11	11:4869862:C:T	4869862	C	1.873	5.116	3.118e-07
teat_adequacy	14	14:72556854:G:A	72556854	G	0.5985	-5.116	3.124e-07
teat_adequacy	13	13:135672442:T:C	135672442	T	1.731	5.115	3.14e-07
teat_adequacy	14	14:72671289:T:C	72671289	T	0.5982	-5.115	3.146e-07
teat_adequacy	8	8:86640312:G:A	86640312	A	0.523	-5.114	3.15e-07
teat_adequacy	8	8:117912529:G:A	117912529	A	1.912	5.114	3.156e-07
teat_adequacy	14	14:54067284:C:T	54067284	T	0.6079	-5.114	3.156e-07
teat_adequacy	5	5:58809903:T:C	58809903	T	2.001	5.114	3.156e-07
teat_adequacy	9	9:482340:A:G	482340	G	1.698	5.113	3.166e-07
teat_adequacy	5	5:58707145:A:G	58707145	A	2.003	5.113	3.177e-07
teat_adequacy	5	5:58810492:C:T	58810492	C	2.003	5.113	3.177e-07
teat_adequacy	8	8:117913916:A:G	117913916	G	1.911	5.113	3.178e-07
teat_adequacy	3	3:112626097:A:G	112626097	G	0.4361	-5.113	3.178e-07
teat_adequacy	1	1:24460535:A:G	24460535	G	1.606	5.112	3.179e-07
teat_adequacy	14	14:72563568:A:G	72563568	A	0.6024	-5.112	3.184e-07
teat_adequacy	14	14:72581643:G:T	72581643	G	0.596	-5.112	3.189e-07
teat_adequacy	5	5:58856713:C:T	58856713	C	1.781	5.112	3.193e-07
teat_adequacy	14	14:54666985:A:C	54666985	A	0.6256	-5.11	3.22e-07
teat_adequacy	5	5:58708259:C:A	58708259	C	2.009	5.11	3.228e-07
teat_adequacy	5	5:58739980:T:C	58739980	T	1.757	5.109	3.233e-07
teat_adequacy	8	8:117923009:C:T	117923009	T	1.911	5.109	3.233e-07
teat_adequacy	14	14:54843101:T:G	54843101	T	0.6077	-5.109	3.236e-07
teat_adequacy	8	8:117915036:T:G	117915036	G	1.929	5.109	3.236e-07
teat_adequacy	14	14:72613301:G:A	72613301	A	0.6015	-5.109	3.246e-07
teat_adequacy	5	5:58776467:A:G	58776467	A	1.757	5.108	3.247e-07
teat_adequacy	13	13:135671400:A:G	135671400	A	1.726	5.108	3.25e-07
teat_adequacy	10	10:12184777:T:C	12184777	T	2.842	5.108	3.264e-07
teat_adequacy	5	5:58764608:A:G	58764608	A	1.744	5.107	3.265e-07
teat_adequacy	8	8:117913418:A:G	117913418	G	1.915	5.107	3.266e-07
teat_adequacy	6	6:166014882:T:G	166014882	T	1.706	5.107	3.267e-07
teat_adequacy	10	10:27661689:C:T	27661689	C	1.576	5.107	3.275e-07
teat_adequacy	13	13:135664725:C:T	135664725	T	1.735	5.106	3.283e-07
teat_adequacy	16	16:74424382:C:T	74424382	T	0.5876	-5.106	3.284e-07
teat_adequacy	14	14:72723592:C:T	72723592	C	0.5968	-5.106	3.289e-07
teat_adequacy	8	8:391935:A:G	391935	G	0.6	-5.106	3.29e-07
teat_adequacy	8	8:13869819:G:A	13869819	A	0.5316	-5.106	3.298e-07
teat_adequacy	1	1:109635707:G:A	109635707	A	1.616	5.105	3.3e-07
teat_adequacy	14	14:72470209:T:C	72470209	T	0.6053	-5.105	3.304e-07
teat_adequacy	16	16:27358040:T:G	27358040	G	0.5666	-5.105	3.307e-07
teat_adequacy	8	8:13716979:A:G	13716979	A	1.812	5.105	3.309e-07
teat_adequacy	5	5:58823394:A:G	58823394	A	1.98	5.105	3.31e-07
teat_adequacy	8	8:117922717:C:T	117922717	T	1.892	5.105	3.311e-07
teat_adequacy	8	8:117922922:G:A	117922922	A	1.911	5.105	3.311e-07
teat_adequacy	13	13:135625010:T:G	135625010	T	1.722	5.105	3.313e-07
teat_adequacy	14	14:72377642:T:C	72377642	T	1.635	5.105	3.316e-07
teat_adequacy	8	8:117913609:T:C	117913609	C	1.905	5.104	3.318e-07
teat_adequacy	1	1:88014319:C:T	88014319	T	0.5813	-5.104	3.319e-07
teat_adequacy	5	5:58721732:G:A	58721732	G	2.026	5.104	3.321e-07
teat_adequacy	2	2:45962946:C:A	45962946	C	1.686	5.104	3.322e-07
teat_adequacy	14	14:53532578:T:C	53532578	T	0.6097	-5.104	3.332e-07
teat_adequacy	8	8:86650846:A:G	86650846	G	0.5276	-5.103	3.336e-07
teat_adequacy	14	14:73064259:C:T	73064259	C	0.6066	-5.103	3.348e-07
teat_adequacy	8	8:117915072:C:T	117915072	T	1.934	5.103	3.349e-07
teat_adequacy	14	14:53533332:C:T	53533332	C	0.6101	-5.103	3.352e-07
teat_adequacy	5	5:58708381:C:T	58708381	C	2.002	5.102	3.355e-07
teat_adequacy	5	5:58808943:C:T	58808943	C	1.982	5.102	3.357e-07
teat_adequacy	8	8:121091113:A:G	121091113	G	2.983	5.102	3.363e-07
teat_adequacy	8	8:121112925:A:G	121112925	G	2.983	5.102	3.363e-07
teat_adequacy	8	8:86585913:T:C	86585913	C	0.5552	-5.102	3.365e-07
teat_adequacy	9	9:673933:T:G	673933	G	1.698	5.101	3.373e-07
teat_adequacy	5	5:58774135:G:A	58774135	G	1.759	5.101	3.373e-07
teat_adequacy	12	12:24201992:G:A	24201992	A	0.5637	-5.101	3.375e-07
teat_adequacy	5	5:58857330:C:T	58857330	C	1.772	5.099	3.406e-07
teat_adequacy	9	9:907129:A:G	907129	G	1.748	5.099	3.419e-07
teat_adequacy	8	8:86569840:A:G	86569840	G	0.5532	-5.099	3.42e-07
teat_adequacy	5	5:58784583:C:T	58784583	C	1.745	5.099	3.423e-07
teat_adequacy	5	5:58784581:C:T	58784581	C	1.745	5.099	3.423e-07
teat_adequacy	1	1:85739019:A:G	85739019	A	0.6238	-5.098	3.425e-07
teat_adequacy	5	5:58787577:T:C	58787577	T	1.758	5.098	3.426e-07
teat_adequacy	14	14:73064291:C:A	73064291	C	0.6043	-5.098	3.429e-07
teat_adequacy	11	11:4868521:C:T	4868521	C	1.877	5.098	3.435e-07
teat_adequacy	8	8:86575819:C:T	86575819	T	0.5504	-5.098	3.439e-07
teat_adequacy	14	14:72375241:C:T	72375241	C	1.609	5.098	3.44e-07
teat_adequacy	14	14:73066821:C:T	73066821	T	0.6097	-5.097	3.451e-07
teat_adequacy	13	13:151263375:C:A	151263375	A	0.6173	-5.097	3.453e-07
teat_adequacy	11	11:55168326:T:C	55168326	C	0.5803	-5.096	3.464e-07
teat_adequacy	6	6:165990033:C:T	165990033	C	1.705	5.096	3.47e-07
teat_adequacy	14	14:54855904:A:C	54855904	A	0.6248	-5.096	3.474e-07
teat_adequacy	5	5:58824173:G:A	58824173	G	2.01	5.094	3.497e-07
teat_adequacy	5	5:58824172:T:C	58824172	T	2.01	5.094	3.497e-07
teat_adequacy	14	14:72506480:T:C	72506480	T	0.5999	-5.094	3.5e-07
teat_adequacy	14	14:53523882:G:A	53523882	G	0.6068	-5.094	3.501e-07
teat_adequacy	14	14:72378308:A:G	72378308	A	1.617	5.094	3.502e-07
teat_adequacy	5	5:58773881:A:G	58773881	A	1.741	5.094	3.508e-07
teat_adequacy	1	1:85751541:G:T	85751541	G	0.6211	-5.094	3.51e-07
teat_adequacy	5	5:58809309:A:G	58809309	A	2.011	5.094	3.515e-07
teat_adequacy	5	5:58788101:C:T	58788101	C	1.75	5.093	3.523e-07
teat_adequacy	5	5:58788100:T:C	58788100	T	1.75	5.093	3.523e-07
teat_adequacy	5	5:58788109:C:T	58788109	C	1.75	5.093	3.523e-07
teat_adequacy	1	1:6626871:C:T	6626871	T	0.4988	-5.092	3.544e-07
teat_adequacy	14	14:72594921:C:T	72594921	T	0.6042	-5.092	3.547e-07
teat_adequacy	1	1:85700187:T:C	85700187	T	0.6222	-5.092	3.547e-07
teat_adequacy	5	5:58713932:G:A	58713932	G	1.982	5.091	3.559e-07
teat_adequacy	5	5:58707503:T:C	58707503	T	1.992	5.091	3.562e-07
teat_adequacy	8	8:13691325:T:C	13691325	C	1.793	5.091	3.567e-07
teat_adequacy	8	8:86648934:G:A	86648934	A	0.526	-5.091	3.568e-07
teat_adequacy	8	8:118132745:C:A	118132745	C	1.759	5.091	3.569e-07
teat_adequacy	14	14:53525667:C:T	53525667	C	0.6102	-5.09	3.582e-07
teat_adequacy	14	14:72478266:G:T	72478266	T	0.6038	-5.089	3.592e-07
teat_adequacy	14	14:72539527:A:G	72539527	G	0.6048	-5.089	3.599e-07
teat_adequacy	10	10:5100035:T:C	5100035	C	0.5826	-5.089	3.6e-07
teat_adequacy	1	1:129449712:A:G	129449712	G	0.6499	-5.089	3.601e-07
teat_adequacy	8	8:13249783:C:T	13249783	T	0.534	-5.089	3.603e-07
teat_adequacy	8	8:353749:A:G	353749	G	0.5999	-5.088	3.61e-07
teat_adequacy	8	8:353706:A:G	353706	G	0.5999	-5.088	3.61e-07
teat_adequacy	14	14:73068247:G:A	73068247	G	0.604	-5.088	3.619e-07
teat_adequacy	5	5:58768603:T:G	58768603	T	1.754	5.087	3.632e-07
teat_adequacy	14	14:72397693:C:T	72397693	T	1.611	5.087	3.636e-07
teat_adequacy	11	11:4823837:G:A	4823837	G	1.842	5.087	3.637e-07
teat_adequacy	13	13:135668042:A:G	135668042	A	1.73	5.087	3.644e-07
teat_adequacy	14	14:72580025:T:C	72580025	T	0.6034	-5.087	3.645e-07
teat_adequacy	5	5:58857012:C:A	58857012	C	1.759	5.086	3.661e-07
teat_adequacy	17	17:4338104:G:A	4338104	A	1.879	5.086	3.661e-07
teat_adequacy	5	5:58760777:C:A	58760777	C	1.76	5.085	3.667e-07
teat_adequacy	5	5:58713861:T:G	58713861	T	2.006	5.085	3.671e-07
teat_adequacy	8	8:86623894:A:G	86623894	G	0.5267	-5.085	3.671e-07
teat_adequacy	5	5:58862741:T:C	58862741	T	1.986	5.085	3.671e-07
teat_adequacy	8	8:13699753:G:A	13699753	G	1.809	5.085	3.683e-07
teat_adequacy	5	5:58757286:C:T	58757286	C	1.752	5.084	3.689e-07
teat_adequacy	14	14:72401202:A:G	72401202	G	1.607	5.084	3.69e-07
teat_adequacy	13	13:135641345:C:T	135641345	C	1.722	5.084	3.692e-07
teat_adequacy	5	5:58827590:A:C	58827590	A	1.996	5.084	3.693e-07
teat_adequacy	1	1:110432403:T:G	110432403	G	1.657	5.084	3.694e-07
teat_adequacy	2	2:45949660:C:T	45949660	C	1.685	5.084	3.697e-07
teat_adequacy	14	14:72399821:T:C	72399821	C	1.602	5.084	3.704e-07
teat_adequacy	5	5:58808636:A:G	58808636	A	1.988	5.083	3.71e-07
teat_adequacy	8	8:335703:T:C	335703	C	0.6001	-5.083	3.71e-07
teat_adequacy	5	5:55993478:T:C	55993478	T	1.695	5.083	3.719e-07
teat_adequacy	8	8:107299643:C:T	107299643	T	0.5948	-5.083	3.72e-07
teat_adequacy	8	8:13716264:A:G	13716264	A	1.798	5.083	3.724e-07
teat_adequacy	5	5:58786996:A:G	58786996	A	1.742	5.083	3.724e-07
teat_adequacy	8	8:121076069:A:C	121076069	C	2.991	5.083	3.725e-07
teat_adequacy	8	8:85008287:A:G	85008287	G	1.635	5.082	3.734e-07
teat_adequacy	5	5:58797735:T:C	58797735	T	1.794	5.081	3.748e-07
teat_adequacy	14	14:72474488:T:C	72474488	C	0.5965	-5.081	3.751e-07
teat_adequacy	8	8:334164:A:G	334164	G	0.6003	-5.081	3.755e-07
teat_adequacy	5	5:58718504:C:T	58718504	C	2.004	5.081	3.76e-07
teat_adequacy	6	6:165992898:G:A	165992898	G	1.709	5.081	3.764e-07
teat_adequacy	6	6:165992894:C:T	165992894	C	1.709	5.081	3.764e-07
teat_adequacy	14	14:72542914:A:G	72542914	A	0.6026	-5.08	3.779e-07
teat_adequacy	5	5:58798056:A:C	58798056	A	1.796	5.079	3.788e-07
teat_adequacy	8	8:13720064:C:T	13720064	C	1.796	5.079	3.79e-07
teat_adequacy	8	8:13720072:T:C	13720072	T	1.796	5.079	3.79e-07
teat_adequacy	13	13:135670144:A:G	135670144	A	1.728	5.079	3.791e-07
teat_adequacy	14	14:72564608:C:T	72564608	C	0.6036	-5.078	3.806e-07
teat_adequacy	1	1:110825737:G:A	110825737	A	0.6063	-5.078	3.811e-07
teat_adequacy	8	8:117912554:A:G	117912554	G	1.902	5.077	3.826e-07
teat_adequacy	11	11:4870986:T:C	4870986	T	1.81	5.077	3.83e-07
teat_adequacy	5	5:58723622:C:T	58723622	C	2.015	5.077	3.842e-07
teat_adequacy	13	13:135649013:T:C	135649013	T	1.724	5.077	3.844e-07
teat_adequacy	5	5:58788563:T:C	58788563	T	1.746	5.076	3.845e-07
teat_adequacy	4	4:110329277:C:T	110329277	T	1.633	5.076	3.847e-07
teat_adequacy	8	8:117912929:C:T	117912929	T	1.894	5.076	3.852e-07
teat_adequacy	5	5:58856283:C:T	58856283	C	1.759	5.076	3.854e-07
teat_adequacy	14	14:72594365:C:T	72594365	T	0.6036	-5.076	3.859e-07
teat_adequacy	8	8:117910841:T:G	117910841	G	1.907	5.076	3.859e-07
teat_adequacy	14	14:72515811:T:G	72515811	T	0.6059	-5.075	3.876e-07
teat_adequacy	14	14:72375118:T:C	72375118	T	1.599	5.075	3.882e-07
teat_adequacy	8	8:86655379:A:G	86655379	G	0.5152	-5.074	3.887e-07
teat_adequacy	5	5:58879208:T:C	58879208	T	1.967	5.074	3.889e-07
teat_adequacy	14	14:72541865:C:T	72541865	T	0.6038	-5.074	3.893e-07
teat_adequacy	5	5:58719549:C:T	58719549	C	2.007	5.074	3.895e-07
teat_adequacy	8	8:13266395:G:A	13266395	A	0.5393	-5.074	3.897e-07
teat_adequacy	8	8:117921152:A:G	117921152	G	1.897	5.074	3.905e-07
teat_adequacy	8	8:13721283:G:A	13721283	G	1.806	5.073	3.917e-07
teat_adequacy	2	2:45942835:G:T	45942835	T	1.691	5.073	3.919e-07
teat_adequacy	2	2:45926929:C:T	45926929	C	1.68	5.072	3.936e-07
teat_adequacy	5	5:58714006:C:T	58714006	C	1.988	5.072	3.943e-07
teat_adequacy	8	8:117913716:A:G	117913716	G	1.923	5.072	3.944e-07
teat_adequacy	13	13:135663454:A:G	135663454	G	1.727	5.072	3.945e-07
teat_adequacy	8	8:13890685:T:C	13890685	C	0.5344	-5.071	3.951e-07
teat_adequacy	14	14:72563489:T:G	72563489	T	0.6014	-5.071	3.967e-07
teat_adequacy	1	1:7602999:T:C	7602999	C	1.874	5.071	3.967e-07
teat_adequacy	5	5:58825892:C:T	58825892	C	1.989	5.071	3.967e-07
[truncated: 13,001 more rows]
