# Supplementary material for: Fine-Mapping-Based Variant Prioritization and Genomic Prediction Enhance Genetic Analyses of Teat Traits in Pigs
Source: Animals (Basel). 2026 Jun 16;16(12):1855. doi: 10.3390/ani16121855 (PMC13296183; doi:10.3390/ani16121855)
Supplement: Supplementary file 1 [file animals-16-01855-s001.zip › S2. Fine_mapping_PIP.csv]

Trait	CHR	BP	SNP	PIP
teat_adequacy	3	16545204	3:16545204:T:C	0.945146541058775
teat_adequacy	8	86619281	8:86619281:T:G	0.93981440209925
teat_adequacy	18	37344172	18:37344172:C:A	0.929421327434585
teat_adequacy	11	4860563	11:4860563:G:T	0.856674068018898
teat_adequacy	5	56952329	5:56952329:A:G	0.435810531108031
teat_adequacy	9	595769	9:595769:C:A	0.398909595376076
teat_adequacy	16	27608306	16:27608306:A:C	0.292713855932402
teat_adequacy	14	53615379	14:53615379:G:A	0.23868340282165
teat_adequacy	1	262448032	1:262448032:C:T	0.225640054911491
teat_adequacy	14	53561940	14:53561940:C:T	0.213388218260575
teat_adequacy	9	902238	9:902238:G:A	0.183644022255383
teat_adequacy	1	110764152	1:110764152:G:A	0.175438843395706
teat_adequacy	14	53594687	14:53594687:G:A	0.171364977022781
teat_adequacy	5	57125938	5:57125938:C:T	0.170108631541137
teat_adequacy	16	27293940	16:27293940:T:C	0.164920031079882
teat_adequacy	16	27587730	16:27587730:G:T	0.141731276415032
teat_adequacy	2	45947390	2:45947390:C:T	0.14037072572274
teat_adequacy	5	57030509	5:57030509:T:C	0.111360739094134
teat_adequacy	4	8726021	4:8726021:T:C	0.110091600950591
teat_adequacy	2	45931655	2:45931655:T:C	0.108983736816043
teat_adequacy	10	22948264	10:22948264:T:C	0.097824032626147
teat_adequacy	7	97616879	7:97616879:G:T	0.0960122890788834
teat_adequacy	5	58720662	5:58720662:C:A	0.0896406417214166
teat_adequacy	1	262433517	1:262433517:A:G	0.0896283446408741
teat_adequacy	10	1402166	10:1402166:C:T	0.0850642246733366
teat_adequacy	12	18276742	12:18276742:A:G	0.0802592008707983
teat_adequacy	10	21642478	10:21642478:T:C	0.0793037487334448
teat_adequacy	2	71564607	2:71564607:C:T	0.0781735874511534
teat_adequacy	15	121480857	15:121480857:A:G	0.067576430862864
teat_adequacy	10	5100143	10:5100143:T:C	0.0662177540040416
teat_adequacy	12	16017833	12:16017833:T:C	0.0652617690906693
teat_adequacy	10	1348186	10:1348186:T:C	0.0646752890620791
teat_adequacy	18	37344795	18:37344795:A:G	0.063938312708346
teat_adequacy	13	42572862	13:42572862:A:C	0.0632190383019045
teat_adequacy	6	11792242	6:11792242:G:A	0.062118535962859
teat_adequacy	11	4823654	11:4823654:A:G	0.0618995378003738
teat_adequacy	12	58284987	12:58284987:G:A	0.0616328604758783
teat_adequacy	8	13869842	8:13869842:A:G	0.0599113740878787
teat_adequacy	12	1552408	12:1552408:C:T	0.0587304419231566
teat_adequacy	6	168611599	6:168611599:A:G	0.058569870735018
teat_adequacy	10	7478026	10:7478026:T:C	0.0576233313615292
teat_adequacy	14	53687929	14:53687929:C:A	0.0572226668493985
teat_adequacy	10	5100035	10:5100035:T:C	0.0566331338327807
teat_adequacy	9	651140	9:651140:A:G	0.0564402934123183
teat_adequacy	13	135672172	13:135672172:T:G	0.055869179110795
teat_adequacy	7	110451362	7:110451362:G:A	0.0557747856593133
teat_adequacy	7	67108887	7:67108887:C:T	0.0541976365017285
teat_adequacy	4	110200492	4:110200492:C:T	0.0537855780906672
teat_adequacy	12	34418164	12:34418164:T:G	0.053693427001735
teat_adequacy	10	4631577	10:4631577:A:C	0.0525846373164145
teat_adequacy	16	27799551	16:27799551:A:G	0.0524233779986144
teat_adequacy	15	124105131	15:124105131:T:C	0.0521201316230718
teat_adequacy	3	94376775	3:94376775:G:A	0.0512739247443176
teat_adequacy	11	22214180	11:22214180:T:G	0.0508392031512532
teat_adequacy	16	26558860	16:26558860:G:A	0.0507033567486619
teat_adequacy	4	645942	4:645942:A:C	0.0503794019654688
teat_adequacy	6	11766938	6:11766938:C:T	0.0503533354059821
teat_adequacy	9	82203684	9:82203684:A:G	0.0501777866151289
teat_adequacy	17	48975928	17:48975928:A:G	0.0497249973839662
teat_adequacy	4	126217664	4:126217664:A:G	0.0492958547669561
teat_adequacy	8	13727992	8:13727992:T:C	0.0491101825475962
teat_adequacy	16	27819511	16:27819511:A:G	0.0490521757979101
teat_adequacy	6	48354383	6:48354383:T:C	0.0489913135728121
teat_adequacy	16	27117491	16:27117491:G:T	0.0489059380732658
teat_adequacy	12	16376293	12:16376293:G:T	0.0484096854174306
teat_adequacy	15	137270223	15:137270223:A:C	0.0481245397407797
teat_adequacy	6	19471984	6:19471984:G:T	0.0479789605997025
teat_adequacy	14	53697975	14:53697975:G:A	0.0470014107907573
teat_adequacy	13	24496207	13:24496207:G:A	0.0465381546229895
teat_adequacy	17	4338104	17:4338104:G:A	0.0462495459422519
teat_adequacy	6	108771591	6:108771591:A:G	0.0461900122843124
teat_adequacy	2	75389833	2:75389833:A:G	0.0460455581362416
teat_adequacy	14	53554311	14:53554311:A:G	0.0460326764035729
teat_adequacy	5	58870323	5:58870323:A:G	0.0459646703629204
teat_adequacy	14	54359726	14:54359726:T:C	0.0459600529997722
teat_adequacy	8	86634890	8:86634890:C:T	0.0458415268144168
teat_adequacy	11	31279687	11:31279687:C:A	0.0455637766410033
teat_adequacy	8	235916	8:235916:C:T	0.04544772690969
teat_adequacy	9	64969177	9:64969177:G:T	0.0452141084552529
teat_adequacy	2	73492898	2:73492898:T:C	0.0442093952518345
teat_adequacy	9	33811404	9:33811404:G:A	0.0442036761097735
teat_adequacy	4	15041905	4:15041905:C:T	0.0440788731252421
teat_adequacy	7	114875472	7:114875472:T:C	0.0440392933350784
teat_adequacy	8	117917301	8:117917301:A:G	0.0435607557724408
teat_adequacy	12	44964145	12:44964145:C:T	0.0432470952857338
teat_adequacy	11	31661527	11:31661527:G:A	0.0418549490872412
teat_adequacy	13	20796901	13:20796901:T:C	0.0418416648304567
teat_adequacy	10	66610418	10:66610418:G:A	0.0413701112897392
teat_adequacy	11	46514221	11:46514221:T:C	0.0411102761108058
teat_adequacy	8	13888292	8:13888292:T:C	0.0405951294891946
teat_adequacy	17	4225373	17:4225373:C:T	0.0399275927262466
teat_adequacy	14	71762191	14:71762191:G:A	0.0397162424280236
teat_adequacy	16	74549835	16:74549835:G:A	0.0396998415093449
teat_adequacy	17	10658794	17:10658794:T:G	0.0391414416703848
teat_adequacy	6	166016623	6:166016623:C:T	0.0382786964678463
teat_adequacy	6	64291619	6:64291619:A:C	0.0382548161172611
teat_adequacy	8	117001112	8:117001112:C:A	0.0379675916063967
teat_adequacy	6	17514835	6:17514835:A:C	0.0374749134969163
teat_adequacy	8	1766557	8:1766557:G:A	0.0374319630444975
teat_adequacy	4	78656317	4:78656317:T:C	0.03724517347157
teat_adequacy	2	128103664	2:128103664:G:A	0.037223348876761
teat_adequacy	8	10156325	8:10156325:G:A	0.0371202316004885
teat_adequacy	16	27869434	16:27869434:C:T	0.0368362597374908
teat_adequacy	1	87953666	1:87953666:T:G	0.0367984775875208
teat_adequacy	17	21356400	17:21356400:C:T	0.0367714901966318
teat_adequacy	11	4273607	11:4273607:G:A	0.0366108006513938
teat_adequacy	16	7069009	16:7069009:G:A	0.0365669276194081
teat_adequacy	2	74299304	2:74299304:C:T	0.0364285444633503
teat_adequacy	7	107702746	7:107702746:T:C	0.036317104160514
teat_adequacy	10	27661689	10:27661689:C:T	0.0362496123670178
teat_adequacy	4	14900577	4:14900577:A:C	0.0359890808290652
teat_adequacy	17	21832087	17:21832087:T:C	0.0355458778131431
teat_adequacy	5	58710966	5:58710966:A:G	0.0353759864831727
teat_adequacy	16	73182008	16:73182008:A:G	0.0353016267548243
teat_adequacy	12	24201992	12:24201992:G:A	0.0349997354816343
teat_adequacy	16	72993771	16:72993771:A:C	0.0348932124593303
teat_adequacy	4	126232410	4:126232410:G:A	0.0348853064744417
teat_adequacy	8	117236117	8:117236117:A:C	0.0346912499951938
teat_adequacy	12	34107451	12:34107451:G:A	0.0346505661779959
teat_adequacy	1	6318232	1:6318232:A:G	0.0346143391295087
teat_adequacy	7	110322061	7:110322061:A:G	0.0344126426070546
teat_adequacy	1	97163572	1:97163572:G:A	0.0341743135817957
teat_adequacy	4	109578248	4:109578248:T:G	0.0340022437777759
teat_adequacy	17	2756410	17:2756410:A:C	0.0339123306572992
teat_adequacy	5	57105187	5:57105187:A:G	0.0337296626483311
teat_adequacy	12	18368393	12:18368393:T:G	0.0334292026627322
teat_adequacy	7	67827807	7:67827807:C:T	0.0334271986770213
teat_adequacy	6	63402233	6:63402233:T:C	0.0332752832160886
teat_adequacy	6	166002616	6:166002616:G:A	0.0330810591113478
teat_adequacy	4	110329277	4:110329277:C:T	0.0329584427089944
teat_adequacy	8	13249862	8:13249862:T:C	0.032876762781084
teat_adequacy	12	34429288	12:34429288:A:G	0.0328177999848013
teat_adequacy	11	31732627	11:31732627:T:C	0.0328095690745012
teat_adequacy	8	23900497	8:23900497:T:C	0.0326416995971097
teat_adequacy	5	43949646	5:43949646:G:A	0.0326016606241797
teat_adequacy	9	907129	9:907129:A:G	0.0324233399165649
teat_adequacy	10	36344999	10:36344999:G:A	0.0321865537965256
teat_adequacy	12	19255989	12:19255989:A:G	0.0320929258137262
teat_adequacy	4	13424016	4:13424016:A:C	0.0320072757762729
teat_adequacy	15	114412994	15:114412994:A:G	0.0319663986625787
teat_adequacy	8	117196878	8:117196878:C:A	0.0317595170277138
teat_adequacy	2	80200688	2:80200688:G:A	0.0314007007328504
teat_adequacy	8	1827443	8:1827443:A:G	0.0310898329291228
teat_adequacy	13	151263375	13:151263375:C:A	0.0310877460733068
teat_adequacy	11	66474284	11:66474284:G:A	0.0309949831704249
teat_adequacy	15	44806213	15:44806213:G:T	0.0308969535985743
teat_adequacy	6	165384865	6:165384865:C:T	0.0308501418337266
teat_adequacy	13	151400874	13:151400874:C:T	0.0307683373693241
teat_adequacy	7	115037155	7:115037155:A:G	0.0307588579270092
teat_adequacy	17	2746808	17:2746808:G:A	0.0306845689818913
teat_adequacy	7	114846026	7:114846026:C:T	0.0304028730849164
teat_adequacy	8	117909451	8:117909451:T:C	0.0303291828419286
teat_adequacy	12	582538	12:582538:G:A	0.0303144599876997
teat_adequacy	17	27695011	17:27695011:C:A	0.030285676470307
teat_adequacy	3	112654079	3:112654079:G:A	0.0301997781153979
teat_adequacy	2	76591299	2:76591299:A:G	0.0300286666188425
teat_adequacy	11	55162167	11:55162167:C:T	0.0299200364980418
teat_adequacy	12	21215675	12:21215675:G:A	0.0298683502701982
teat_adequacy	4	8726062	4:8726062:A:G	0.0297532862740181
teat_adequacy	4	126944015	4:126944015:C:T	0.0297320436886943
teat_adequacy	16	74424382	16:74424382:C:T	0.0296545281603425
teat_adequacy	8	121104064	8:121104064:G:A	0.029565351508498
teat_adequacy	10	12184777	10:12184777:T:C	0.0293017931072865
teat_adequacy	16	38994306	16:38994306:C:T	0.0292856117981788
teat_adequacy	8	2237887	8:2237887:C:T	0.0290161693896815
teat_adequacy	4	69079848	4:69079848:C:T	0.028990248447435
teat_adequacy	14	69264555	14:69264555:T:C	0.0287832727358516
teat_adequacy	14	54256729	14:54256729:C:A	0.0286498313847564
teat_adequacy	6	62542666	6:62542666:A:G	0.0286111214377641
teat_adequacy	13	24526482	13:24526482:G:A	0.0286021995603929
teat_adequacy	17	2746429	17:2746429:T:C	0.0285363451713491
teat_adequacy	13	25069044	13:25069044:A:G	0.0285090549621712
teat_adequacy	15	133383423	15:133383423:G:A	0.0284211354886355
teat_adequacy	7	114902779	7:114902779:C:T	0.0282661499027653
teat_adequacy	12	6300751	12:6300751:G:A	0.0281818655056177
teat_adequacy	2	6536042	2:6536042:T:C	0.0280153924934318
teat_adequacy	8	12508307	8:12508307:G:A	0.0279318924817286
teat_adequacy	17	1057985	17:1057985:C:T	0.027704854594213
teat_adequacy	13	24806893	13:24806893:C:T	0.0276844621078891
teat_adequacy	2	148880528	2:148880528:C:T	0.0276608596674873
teat_adequacy	17	38903678	17:38903678:T:C	0.0274208494815499
teat_adequacy	13	200252209	13:200252209:G:A	0.0274195282367152
teat_adequacy	15	113350314	15:113350314:G:A	0.0273494883458134
teat_adequacy	6	157396030	6:157396030:C:T	0.0272481439541424
teat_adequacy	12	34407741	12:34407741:G:A	0.0271159850992492
teat_adequacy	1	123785531	1:123785531:T:C	0.027045259234268
teat_adequacy	12	5330414	12:5330414:A:C	0.0269890417940333
teat_adequacy	11	4333269	11:4333269:A:G	0.026971818509689
teat_adequacy	3	117274790	3:117274790:A:G	0.0269053484648211
teat_adequacy	4	115999272	4:115999272:C:T	0.0268131731374029
teat_adequacy	3	116148435	3:116148435:A:G	0.0267101256701562
teat_adequacy	13	34892486	13:34892486:A:G	0.0266978762764041
teat_adequacy	1	179469474	1:179469474:G:A	0.0266407102538189
teat_adequacy	1	5671634	1:5671634:C:A	0.0265765755013773
teat_adequacy	10	5099280	10:5099280:C:T	0.0265136547590776
teat_adequacy	12	10869714	12:10869714:G:A	0.0264477186474968
teat_adequacy	11	55168297	11:55168297:T:C	0.0264043951749441
teat_adequacy	9	107872327	9:107872327:T:C	0.0263646022931842
teat_adequacy	4	15123670	4:15123670:T:C	0.0258945244608063
teat_adequacy	7	113036620	7:113036620:A:G	0.0258811392215916
teat_adequacy	16	72993752	16:72993752:G:A	0.0258724354244105
teat_adequacy	6	166010763	6:166010763:T:C	0.0256904011469585
teat_adequacy	6	42082997	6:42082997:T:C	0.025687271561704
teat_adequacy	1	7147860	1:7147860:G:A	0.0256699194803097
teat_adequacy	13	14643910	13:14643910:T:C	0.0256510280733757
teat_adequacy	8	10156317	8:10156317:T:G	0.025618093208674
teat_adequacy	2	148107277	2:148107277:A:G	0.0256121627676876
teat_adequacy	9	107866443	9:107866443:A:G	0.0256088777760932
teat_adequacy	3	94057690	3:94057690:C:T	0.0256001410855847
teat_adequacy	17	2774386	17:2774386:G:T	0.0255964373260069
teat_adequacy	3	1887028	3:1887028:T:C	0.02549465654108
teat_adequacy	2	80243657	2:80243657:C:T	0.0254692454671104
teat_adequacy	6	45684379	6:45684379:G:A	0.0254254712252484
teat_adequacy	1	109831491	1:109831491:G:T	0.0254094247139922
teat_adequacy	8	13787406	8:13787406:G:A	0.0253470825921047
teat_adequacy	1	110945101	1:110945101:A:G	0.0251936241979106
teat_adequacy	2	17429709	2:17429709:G:A	0.0251204142431692
teat_adequacy	8	109748265	8:109748265:C:T	0.0250800093577105
teat_adequacy	6	166111707	6:166111707:G:A	0.0249805075518306
teat_adequacy	9	77622123	9:77622123:T:C	0.0248505505147902
teat_adequacy	4	128455527	4:128455527:C:T	0.024820829705097
teat_adequacy	10	5051918	10:5051918:T:C	0.0247556348769742
teat_adequacy	7	70622732	7:70622732:C:T	0.0246670671414387
teat_adequacy	6	75179992	6:75179992:C:T	0.0246121756570716
teat_adequacy	6	48344575	6:48344575:A:C	0.0244733490338548
teat_adequacy	13	122652242	13:122652242:C:T	0.0243886370626518
teat_adequacy	12	15880019	12:15880019:C:T	0.0243666516639308
teat_adequacy	9	33835297	9:33835297:C:T	0.0242567258741936
teat_adequacy	10	12201742	10:12201742:A:G	0.0241779678417626
teat_adequacy	15	128838863	15:128838863:G:A	0.0240607990584446
teat_adequacy	2	146329567	2:146329567:A:G	0.0240471142333016
teat_adequacy	8	13637238	8:13637238:G:A	0.0240346881842913
teat_adequacy	10	33108107	10:33108107:T:C	0.0239681100380721
teat_adequacy	4	126773307	4:126773307:A:C	0.0238580138299731
teat_adequacy	5	58762445	5:58762445:G:A	0.0238520222408038
teat_adequacy	8	778915	8:778915:G:A	0.0237649571110219
teat_adequacy	13	34937232	13:34937232:G:A	0.0237151385935153
teat_adequacy	4	51032	4:51032:T:C	0.0236377223315242
teat_adequacy	15	121315672	15:121315672:C:T	0.023585633796662
teat_adequacy	12	34858688	12:34858688:A:G	0.0235335831856994
teat_adequacy	13	24572778	13:24572778:A:G	0.0233838880830499
teat_adequacy	9	65093854	9:65093854:G:A	0.0232855920201078
teat_adequacy	6	153970074	6:153970074:G:A	0.0232639643302682
teat_adequacy	11	46470855	11:46470855:C:A	0.0231931125968018
teat_adequacy	13	43662479	13:43662479:T:C	0.0231630708869788
teat_adequacy	15	133489914	15:133489914:C:A	0.0229488314114381
teat_adequacy	2	148523206	2:148523206:A:C	0.022919125810661
teat_adequacy	4	1341932	4:1341932:A:G	0.022819300587883
teat_adequacy	12	34919491	12:34919491:G:A	0.0227834083253878
teat_adequacy	3	50160828	3:50160828:G:A	0.0227532688127235
teat_adequacy	10	1411282	10:1411282:T:G	0.0227189887424661
teat_adequacy	3	116471054	3:116471054:G:A	0.0226628235897138
teat_adequacy	15	101157888	15:101157888:T:C	0.0224549079512752
teat_adequacy	7	67743481	7:67743481:T:C	0.0223866999688581
teat_adequacy	8	121056210	8:121056210:C:T	0.0223093400215846
teat_adequacy	13	201489309	13:201489309:C:T	0.0223070891138287
teat_adequacy	17	24196364	17:24196364:T:G	0.022283674347828
teat_adequacy	15	594476	15:594476:A:C	0.0222424176136012
teat_adequacy	4	69218526	4:69218526:A:G	0.0222410082671348
teat_adequacy	15	121514499	15:121514499:A:G	0.0222139608850386
teat_adequacy	4	126146291	4:126146291:T:C	0.0221707488787379
teat_adequacy	12	657216	12:657216:A:C	0.0221586263583569
teat_adequacy	2	11714699	2:11714699:T:C	0.0221580330741086
teat_adequacy	17	26936152	17:26936152:G:A	0.0220971430585263
teat_adequacy	10	5095643	10:5095643:C:T	0.0220667226828902
teat_adequacy	8	1031109	8:1031109:G:A	0.0220424971552622
teat_adequacy	6	41975415	6:41975415:G:A	0.0220338343359822
teat_adequacy	17	37294046	17:37294046:A:G	0.0220137582041321
teat_adequacy	8	26915197	8:26915197:G:A	0.0219525362807488
teat_adequacy	1	7602999	1:7602999:T:C	0.0219428319441798
teat_adequacy	6	42995956	6:42995956:G:A	0.0217564395284996
teat_adequacy	11	60839068	11:60839068:A:G	0.0217480904663273
teat_adequacy	1	22360176	1:22360176:A:C	0.0217419098358942
teat_adequacy	12	17223295	12:17223295:T:C	0.0216969756416923
teat_adequacy	8	2222693	8:2222693:A:C	0.0216907458886507
teat_adequacy	16	5007864	16:5007864:G:A	0.0216903560140167
teat_adequacy	15	175343	15:175343:T:G	0.0216678951338889
teat_adequacy	12	58289103	12:58289103:T:C	0.0215625179322427
teat_adequacy	8	12508513	8:12508513:T:C	0.0215423627996192
teat_adequacy	6	48374364	6:48374364:A:C	0.0215194730665935
teat_adequacy	2	107901265	2:107901265:C:T	0.021454292025187
teat_adequacy	13	202089042	13:202089042:C:T	0.0214288440097183
teat_adequacy	10	4682605	10:4682605:T:C	0.0214030654476736
teat_adequacy	7	107343096	7:107343096:G:A	0.0214019884448082
teat_adequacy	3	113406715	3:113406715:G:A	0.021357429307242
teat_adequacy	13	71561908	13:71561908:A:G	0.0213518016029641
teat_adequacy	15	2539891	15:2539891:A:G	0.0212911919474065
teat_adequacy	10	37175087	10:37175087:C:T	0.0212909376938966
teat_adequacy	12	29236068	12:29236068:C:T	0.0212292830273665
teat_adequacy	16	3406057	16:3406057:G:A	0.0212086489770603
teat_adequacy	8	346537	8:346537:A:G	0.0211232057788963
teat_adequacy	17	1083142	17:1083142:A:G	0.0210356267158371
teat_adequacy	1	85643191	1:85643191:A:C	0.0210143119609476
teat_adequacy	14	61497329	14:61497329:A:C	0.0210108803746943
teat_adequacy	7	70378903	7:70378903:C:T	0.020988960151007
teat_adequacy	2	148851797	2:148851797:C:T	0.0209816699961024
teat_adequacy	4	15494144	4:15494144:G:A	0.0209808444825493
teat_adequacy	17	271645	17:271645:A:G	0.0209406400566876
teat_adequacy	17	13354714	17:13354714:A:C	0.020940549614767
teat_adequacy	11	75167395	11:75167395:T:G	0.0209351759065728
teat_adequacy	10	431288	10:431288:A:G	0.0209189754874008
teat_adequacy	10	5122183	10:5122183:C:T	0.0208212493445772
teat_adequacy	17	2792514	17:2792514:T:C	0.0207824824365757
teat_adequacy	12	26255617	12:26255617:G:A	0.0207390490857333
teat_adequacy	17	45216896	17:45216896:C:A	0.0207215019716938
teat_adequacy	14	61330670	14:61330670:T:G	0.0207112086093041
teat_adequacy	14	1050901	14:1050901:A:C	0.0205597146187281
teat_adequacy	12	58184546	12:58184546:T:C	0.0205442456475248
teat_adequacy	12	18376510	12:18376510:A:C	0.0205379054666287
teat_adequacy	13	52768481	13:52768481:A:C	0.0204544766979016
teat_adequacy	4	68523709	4:68523709:T:C	0.0203735007161653
teat_adequacy	9	64962286	9:64962286:G:A	0.0203686456365908
teat_adequacy	17	2771573	17:2771573:T:C	0.0202926633352962
teat_adequacy	8	16245617	8:16245617:T:C	0.0202850650855606
teat_adequacy	6	165812200	6:165812200:G:A	0.020231658925537
teat_adequacy	12	31597611	12:31597611:C:T	0.0201911015195501
teat_adequacy	15	53445273	15:53445273:C:T	0.0201384496786536
teat_adequacy	2	11719099	2:11719099:C:A	0.0200660804990687
teat_adequacy	10	37195706	10:37195706:G:T	0.0200390946693266
teat_adequacy	12	57393659	12:57393659:G:A	0.020003237855433
teat_adequacy	11	74964098	11:74964098:G:A	0.0199746855355893
teat_adequacy	4	128451061	4:128451061:A:G	0.0199628886364167
teat_adequacy	10	22401334	10:22401334:T:C	0.019837076102704
teat_adequacy	16	23308180	16:23308180:C:T	0.0196409078776535
teat_adequacy	17	2802777	17:2802777:G:A	0.0196346557444557
teat_adequacy	10	12192307	10:12192307:A:G	0.0195944353457885
teat_adequacy	4	13421458	4:13421458:G:A	0.0195746645627971
teat_adequacy	8	117117463	8:117117463:A:C	0.0195502395554085
teat_adequacy	12	38016813	12:38016813:T:C	0.0195485102728388
teat_adequacy	4	90324072	4:90324072:A:G	0.0195025614360009
teat_adequacy	14	61497793	14:61497793:G:T	0.0194940960561422
teat_adequacy	4	10493687	4:10493687:T:C	0.0194876902287792
teat_adequacy	2	72188290	2:72188290:A:G	0.0194737493480224
teat_adequacy	4	20757416	4:20757416:T:C	0.0194508186149636
teat_adequacy	12	27861134	12:27861134:C:A	0.0194169371966069
teat_adequacy	11	74947171	11:74947171:C:A	0.0193894462602127
teat_adequacy	7	97883192	7:97883192:T:C	0.0193559402688062
teat_adequacy	4	88559394	4:88559394:C:T	0.0193344399476953
teat_adequacy	17	45275355	17:45275355:C:T	0.0192700455940548
teat_adequacy	10	60436878	10:60436878:G:A	0.0192646981170115
teat_adequacy	13	61870530	13:61870530:A:G	0.0192581118908373
teat_adequacy	16	28124243	16:28124243:A:G	0.0192535887102927
teat_adequacy	7	43640407	7:43640407:T:C	0.0192415255391223
teat_adequacy	6	72677252	6:72677252:A:C	0.0192114404288515
teat_adequacy	17	45237671	17:45237671:G:A	0.0191588259033452
teat_adequacy	5	55875723	5:55875723:C:T	0.0190515694309136
teat_adequacy	1	232560931	1:232560931:G:A	0.0190513400947885
teat_adequacy	11	76245502	11:76245502:C:A	0.0190094147865343
teat_adequacy	11	21755190	11:21755190:T:C	0.0188741864651579
teat_adequacy	2	11736470	2:11736470:T:C	0.0188607456857895
teat_adequacy	12	19345461	12:19345461:T:C	0.0188469436497788
teat_adequacy	13	24482194	13:24482194:G:T	0.0188303232571753
teat_adequacy	5	5810791	5:5810791:T:C	0.0188147895809033
teat_adequacy	17	37098333	17:37098333:A:C	0.0187484300100086
teat_adequacy	14	64881542	14:64881542:G:A	0.0187404795773953
teat_adequacy	12	2424568	12:2424568:A:G	0.0187026748722056
teat_adequacy	6	72099763	6:72099763:A:G	0.0186569531368167
teat_adequacy	3	116826740	3:116826740:C:T	0.0186410858384984
teat_adequacy	17	2725405	17:2725405:C:T	0.0186105876940472
teat_adequacy	10	21458365	10:21458365:C:T	0.018554601326877
teat_adequacy	17	2733279	17:2733279:T:C	0.0185124365164152
teat_adequacy	17	1088811	17:1088811:A:G	0.0185018382049849
teat_adequacy	10	12576630	10:12576630:T:C	0.0183143459657863
teat_adequacy	14	70896095	14:70896095:C:T	0.0182760208382015
teat_adequacy	7	84871592	7:84871592:T:C	0.0182182243746433
teat_adequacy	2	47696598	2:47696598:A:G	0.0181994328314172
teat_adequacy	7	26365700	7:26365700:G:A	0.0181832174255206
teat_adequacy	13	202089062	13:202089062:G:T	0.0181770483906867
teat_adequacy	10	67089573	10:67089573:A:G	0.0181674406034547
teat_adequacy	4	15211150	4:15211150:C:T	0.0181410539518866
teat_adequacy	15	137537980	15:137537980:T:C	0.0181214068445278
teat_adequacy	12	16383919	12:16383919:G:A	0.0180819548876879
teat_adequacy	15	114366164	15:114366164:T:C	0.0180720026090839
teat_adequacy	16	3716856	16:3716856:G:T	0.0180484140379064
teat_adequacy	11	6959220	11:6959220:C:T	0.018037079409541
teat_adequacy	7	67225410	7:67225410:G:A	0.0179170191202106
teat_adequacy	9	410871	9:410871:G:A	0.017894160014023
teat_adequacy	4	15719287	4:15719287:A:C	0.0178351298163563
teat_adequacy	2	23350612	2:23350612:A:C	0.01783480257624
teat_adequacy	10	13787383	10:13787383:G:A	0.0177768263400263
teat_adequacy	12	9999695	12:9999695:G:A	0.0177626818256463
teat_adequacy	17	15822532	17:15822532:T:C	0.0177009128538502
teat_adequacy	12	6435298	12:6435298:T:C	0.01769588491512
teat_adequacy	10	24285721	10:24285721:T:G	0.0176621963163255
teat_adequacy	10	35592031	10:35592031:T:C	0.0176567077707394
teat_adequacy	2	148014959	2:148014959:A:G	0.0176238673858599
teat_adequacy	12	58247610	12:58247610:C:T	0.0175936254609306
teat_adequacy	9	138513476	9:138513476:A:G	0.0175119472645928
teat_adequacy	17	4326780	17:4326780:A:G	0.017499163101548
teat_adequacy	4	33059946	4:33059946:T:G	0.0174668632661507
teat_adequacy	17	27488631	17:27488631:C:T	0.0174444811744504
teat_adequacy	3	1293423	3:1293423:T:C	0.0174097748146769
teat_adequacy	4	96718092	4:96718092:C:T	0.0173360920460289
teat_adequacy	17	45232020	17:45232020:C:T	0.0172762381954992
teat_adequacy	4	69715770	4:69715770:A:G	0.0172381535917355
teat_adequacy	3	1983255	3:1983255:C:T	0.0172268687222837
teat_adequacy	10	20664033	10:20664033:A:G	0.017206115073539
teat_adequacy	12	34858609	12:34858609:A:G	0.0171382968016039
teat_adequacy	17	27703175	17:27703175:A:G	0.0170942689798895
teat_adequacy	1	102308982	1:102308982:C:T	0.0170545005316913
teat_adequacy	12	34443801	12:34443801:T:C	0.0170064790136739
teat_adequacy	3	4971973	3:4971973:T:C	0.0170024586473071
teat_adequacy	9	67862777	9:67862777:T:C	0.0169564503124205
teat_adequacy	17	1114367	17:1114367:T:C	0.0169445147774417
teat_adequacy	6	168027942	6:168027942:A:G	0.0169445050109054
teat_adequacy	8	118394918	8:118394918:T:C	0.0169257233683641
teat_adequacy	13	71561843	13:71561843:C:T	0.0168759692196222
teat_adequacy	4	110329740	4:110329740:A:G	0.0168455641638513
teat_adequacy	17	28003343	17:28003343:C:T	0.0168174101354661
teat_adequacy	17	4182766	17:4182766:A:G	0.0167970173789364
teat_adequacy	17	2731443	17:2731443:T:C	0.0167859643644523
teat_adequacy	1	20809046	1:20809046:C:T	0.0167405586054397
teat_adequacy	10	13603106	10:13603106:T:C	0.0167297520845914
teat_adequacy	12	19292696	12:19292696:A:G	0.0167236091613896
teat_adequacy	2	17691388	2:17691388:G:A	0.0167222484100351
teat_adequacy	7	114884845	7:114884845:T:C	0.0167008020992616
teat_adequacy	3	125915641	3:125915641:T:C	0.016659854524224
teat_adequacy	9	26424053	9:26424053:C:T	0.016654090120067
teat_adequacy	15	126696899	15:126696899:T:C	0.0166534791954753
teat_adequacy	4	295919	4:295919:A:G	0.0166435089429159
teat_adequacy	1	11633145	1:11633145:A:G	0.0166348578432579
teat_adequacy	16	18149737	16:18149737:G:A	0.0166016101843441
teat_adequacy	7	85134695	7:85134695:C:A	0.0166008132486193
teat_adequacy	10	66839289	10:66839289:C:T	0.0165970814030231
teat_adequacy	4	108623616	4:108623616:A:C	0.0165048229082154
teat_adequacy	15	110259162	15:110259162:G:T	0.0164902202279861
teat_adequacy	3	117698995	3:117698995:G:A	0.0164784616565167
teat_adequacy	3	122023949	3:122023949:C:T	0.0163664873256815
teat_adequacy	5	58706720	5:58706720:T:C	0.0163545544837048
teat_adequacy	8	118381217	8:118381217:A:C	0.0163482710604087
teat_adequacy	17	48975856	17:48975856:G:A	0.0162936118018469
teat_adequacy	15	121480926	15:121480926:G:A	0.0162714871108022
teat_adequacy	17	4008437	17:4008437:C:T	0.0162629705745707
teat_adequacy	8	117962721	8:117962721:G:A	0.0162482356058813
teat_adequacy	7	80610520	7:80610520:T:C	0.016185381153175
teat_adequacy	7	114366507	7:114366507:T:C	0.0161731718940132
teat_adequacy	13	61829997	13:61829997:G:A	0.0161731424593838
teat_adequacy	17	1185407	17:1185407:C:T	0.0161367583994764
teat_adequacy	12	38012546	12:38012546:A:G	0.0161285600975972
teat_adequacy	6	168469649	6:168469649:C:T	0.0160668722316795
teat_adequacy	8	2201512	8:2201512:C:A	0.0160514864779351
teat_adequacy	1	34261921	1:34261921:G:A	0.0160283305697044
teat_adequacy	4	49199	4:49199:C:T	0.0160027861241487
teat_adequacy	4	109578288	4:109578288:G:A	0.0159898910621722
teat_adequacy	2	11724579	2:11724579:T:C	0.0159859208291999
teat_adequacy	7	93654252	7:93654252:G:A	0.0159705387792876
teat_adequacy	11	76871285	11:76871285:A:G	0.0159704875089957
teat_adequacy	12	658142	12:658142:A:G	0.0159684503469674
teat_adequacy	12	34287004	12:34287004:A:G	0.0159582064410506
teat_adequacy	12	7433017	12:7433017:G:A	0.0159240647817028
teat_adequacy	7	98387577	7:98387577:C:T	0.0159159915770127
teat_adequacy	17	32965463	17:32965463:A:G	0.0159066098790953
teat_adequacy	12	52443155	12:52443155:G:A	0.0158499917194034
teat_adequacy	6	17247932	6:17247932:G:A	0.0158464234167687
teat_adequacy	2	75999555	2:75999555:A:G	0.0158449356782356
teat_adequacy	13	74059710	13:74059710:T:C	0.0158279578327164
teat_adequacy	13	199160097	13:199160097:T:C	0.0158231338231424
teat_adequacy	5	4713182	5:4713182:G:A	0.0158211435478985
teat_adequacy	8	16532128	8:16532128:A:C	0.0158087238385808
teat_adequacy	12	594574	12:594574:A:G	0.0157960758109826
teat_adequacy	14	60920301	14:60920301:A:G	0.0157958292601319
teat_adequacy	8	113339235	8:113339235:G:A	0.0157951764824524
teat_adequacy	3	122689697	3:122689697:A:G	0.0157586935277441
teat_adequacy	13	3327712	13:3327712:A:C	0.0157346669409575
teat_adequacy	6	150738209	6:150738209:G:A	0.0156856407103995
teat_adequacy	10	30197031	10:30197031:A:G	0.0156723958249191
teat_adequacy	1	11906696	1:11906696:T:C	0.0156521492554568
teat_adequacy	11	46046679	11:46046679:C:T	0.0156437234778318
teat_adequacy	7	110279079	7:110279079:C:T	0.0156130873658885
teat_adequacy	6	17240726	6:17240726:A:G	0.0155937293935309
teat_adequacy	13	191615908	13:191615908:C:T	0.0155616463201441
teat_adequacy	17	2736624	17:2736624:C:T	0.0155569252352872
teat_adequacy	17	15725723	17:15725723:G:A	0.0155463470711301
teat_adequacy	7	85011690	7:85011690:T:G	0.0155451949221757
teat_adequacy	10	11717672	10:11717672:A:G	0.015532760634358
teat_adequacy	13	45496145	13:45496145:T:C	0.0154982882190737
teat_adequacy	3	118527382	3:118527382:T:C	0.0154809671143682
teat_adequacy	15	42717671	15:42717671:G:A	0.0154797642249914
teat_adequacy	15	113218245	15:113218245:T:C	0.0154577246222009
teat_adequacy	4	15389448	4:15389448:T:C	0.0154476767524298
teat_adequacy	15	137583583	15:137583583:C:T	0.0154470121697243
teat_adequacy	4	126100513	4:126100513:C:A	0.0154359331554557
teat_adequacy	6	168611619	6:168611619:G:A	0.0154072381936693
teat_adequacy	12	58300282	12:58300282:G:A	0.0153943244178021
teat_adequacy	10	37164076	10:37164076:C:T	0.015393189165822
teat_adequacy	7	66054948	7:66054948:G:A	0.0153742453948958
teat_adequacy	11	46466291	11:46466291:G:A	0.0153341926455379
teat_adequacy	2	371810	2:371810:T:C	0.0153336973033901
teat_adequacy	17	1044889	17:1044889:A:C	0.0153188675995443
teat_adequacy	15	125948998	15:125948998:G:A	0.0153055150646084
teat_adequacy	17	1395445	17:1395445:C:T	0.0153014221866834
teat_adequacy	15	53676907	15:53676907:C:T	0.0152944128570993
teat_adequacy	12	18447915	12:18447915:C:T	0.0152790889292619
teat_adequacy	12	642639	12:642639:G:A	0.0152777788865902
teat_adequacy	8	816535	8:816535:G:A	0.0152693483759703
teat_adequacy	16	68609906	16:68609906:T:C	0.0152668312837874
teat_adequacy	7	84998702	7:84998702:G:A	0.0152640908379064
teat_adequacy	13	134766615	13:134766615:C:T	0.0152186718551101
teat_adequacy	1	22220685	1:22220685:T:C	0.015189905144805
teat_adequacy	12	24724563	12:24724563:A:G	0.0151891330555241
teat_adequacy	13	199147611	13:199147611:G:T	0.0151641192754136
teat_adequacy	12	5538697	12:5538697:T:G	0.015134792889997
teat_adequacy	7	26033494	7:26033494:T:C	0.0151150730341036
teat_adequacy	11	46337690	11:46337690:G:A	0.015104926789442
teat_adequacy	7	26365194	7:26365194:G:A	0.0150526347190676
teat_adequacy	2	148428421	2:148428421:A:G	0.0150503766625741
teat_adequacy	4	875275	4:875275:T:C	0.0150386715008978
teat_adequacy	14	38022382	14:38022382:T:C	0.0150347403492854
teat_adequacy	3	112636507	3:112636507:T:G	0.0150064879797538
teat_adequacy	1	34257743	1:34257743:T:C	0.0149821773901521
teat_adequacy	6	25972372	6:25972372:T:C	0.0149812957962846
teat_adequacy	15	110198008	15:110198008:C:T	0.014971406085833
teat_adequacy	5	28058676	5:28058676:T:G	0.0149641604159835
teat_adequacy	7	110424992	7:110424992:G:A	0.0149518204985961
teat_adequacy	9	64951272	9:64951272:T:C	0.0149196119363976
teat_adequacy	8	9944732	8:9944732:G:T	0.0149163085127829
teat_adequacy	12	489701	12:489701:A:G	0.014913793996592
teat_adequacy	15	42809457	15:42809457:G:A	0.0149066196513192
teat_adequacy	7	83087906	7:83087906:G:A	0.0149021490260285
teat_adequacy	3	113437058	3:113437058:C:T	0.0148650805525145
teat_adequacy	14	54899826	14:54899826:C:T	0.0148482117217946
teat_adequacy	17	49322779	17:49322779:C:T	0.0148365120171331
teat_adequacy	8	121113138	8:121113138:A:G	0.0148287320686543
teat_adequacy	11	12195557	11:12195557:A:C	0.0148043904740257
teat_adequacy	17	49328926	17:49328926:A:C	0.0147851967181288
teat_adequacy	6	59416276	6:59416276:A:G	0.0147621755531847
teat_adequacy	15	110237568	15:110237568:C:T	0.0147361127320325
teat_adequacy	12	33189080	12:33189080:T:C	0.0147142307075709
teat_adequacy	17	1117482	17:1117482:G:A	0.0147073743639154
teat_adequacy	17	33178841	17:33178841:A:G	0.0147007396242418
teat_adequacy	13	135459196	13:135459196:G:A	0.0146819521199756
teat_adequacy	17	27569941	17:27569941:A:G	0.0146772609716306
teat_adequacy	7	103075108	7:103075108:G:A	0.0146497230875766
teat_adequacy	3	7938121	3:7938121:C:T	0.0146496116822683
teat_adequacy	11	58612314	11:58612314:C:T	0.0146217665686552
teat_adequacy	7	85587871	7:85587871:A:G	0.0146215225142419
teat_adequacy	17	13877448	17:13877448:T:C	0.0145848955143977
teat_adequacy	9	905322	9:905322:A:G	0.0145663360545497
teat_adequacy	15	126889773	15:126889773:G:A	0.0145656313131438
teat_adequacy	8	113336519	8:113336519:G:A	0.0145511021607602
teat_adequacy	7	67670352	7:67670352:T:C	0.0145414812665694
teat_adequacy	9	1507329	9:1507329:C:T	0.0145243173842815
teat_adequacy	6	58965945	6:58965945:A:G	0.0145156009452382
teat_adequacy	1	193488515	1:193488515:T:G	0.0144707083207559
teat_adequacy	12	5152570	12:5152570:C:T	0.0144676254682621
teat_adequacy	11	59458009	11:59458009:G:A	0.0144447012456591
teat_adequacy	1	6531141	1:6531141:T:G	0.0144237822364764
teat_adequacy	17	40925643	17:40925643:T:G	0.0144110154497268
teat_adequacy	1	6753666	1:6753666:G:A	0.014349454492819
teat_adequacy	17	40646478	17:40646478:T:C	0.0143396796098439
teat_adequacy	7	4422572	7:4422572:C:T	0.014335320114769
teat_adequacy	7	120864225	7:120864225:A:G	0.0143294495390937
teat_adequacy	7	74535471	7:74535471:T:G	0.0143047028678497
teat_adequacy	14	54842986	14:54842986:T:C	0.0142638178742741
teat_adequacy	1	87292721	1:87292721:T:C	0.0142607592958597
teat_adequacy	17	54035362	17:54035362:C:T	0.0142605867039203
teat_adequacy	12	56089044	12:56089044:A:G	0.0142541047469131
teat_adequacy	14	61501123	14:61501123:G:A	0.0142499392159934
teat_adequacy	8	13373214	8:13373214:G:A	0.0142395467266002
teat_adequacy	12	7476249	12:7476249:G:A	0.0142361072656035
teat_adequacy	16	76078497	16:76078497:C:T	0.0142264262432837
teat_adequacy	5	28445920	5:28445920:G:A	0.01420947374423
teat_adequacy	17	4614782	17:4614782:G:A	0.0141805787753244
teat_adequacy	14	61406485	14:61406485:G:A	0.0141518108357848
teat_adequacy	11	75633999	11:75633999:A:C	0.0141472160798614
teat_adequacy	10	37511163	10:37511163:T:C	0.0141354697216806
teat_adequacy	6	19762661	6:19762661:G:A	0.0141288321132632
teat_adequacy	17	27540124	17:27540124:G:T	0.0141180737022496
teat_adequacy	16	74897256	16:74897256:A:G	0.0141028296975672
teat_adequacy	13	24028576	13:24028576:G:A	0.0140783516302172
teat_adequacy	11	59464159	11:59464159:G:A	0.0140765826070219
teat_adequacy	8	15598806	8:15598806:A:G	0.0140603093744128
teat_adequacy	13	988043	13:988043:A:G	0.014054064745562
teat_adequacy	10	13517450	10:13517450:C:T	0.0140237948065631
teat_adequacy	10	1347768	10:1347768:G:A	0.0140182176681879
teat_adequacy	8	120269127	8:120269127:A:G	0.0140120853667062
teat_adequacy	1	244577175	1:244577175:T:C	0.0140074494501571
teat_adequacy	8	8495976	8:8495976:A:G	0.0139898449796598
teat_adequacy	8	10167916	8:10167916:T:C	0.0139617339105604
teat_adequacy	4	15556138	4:15556138:A:G	0.0139583654319754
teat_adequacy	4	103825187	4:103825187:T:G	0.0139579788498434
teat_adequacy	17	4028720	17:4028720:T:G	0.0139565495358267
teat_adequacy	3	99703075	3:99703075:G:A	0.0139466252947457
teat_adequacy	14	61889884	14:61889884:G:A	0.0139332204966605
teat_adequacy	8	15960172	8:15960172:C:T	0.0139265527312299
teat_adequacy	14	64254251	14:64254251:A:G	0.0138845855668353
teat_adequacy	10	32197720	10:32197720:T:C	0.0138769966648957
teat_adequacy	17	37748083	17:37748083:C:T	0.0138758489330904
teat_adequacy	3	118071145	3:118071145:T:C	0.0138643520345308
teat_adequacy	4	117509579	4:117509579:A:G	0.0138481715839528
teat_adequacy	8	16408200	8:16408200:C:T	0.013846296426963
teat_adequacy	10	53880695	10:53880695:A:G	0.0138321157268406
teat_adequacy	10	709573	10:709573:G:T	0.0137984552935506
teat_adequacy	4	113553500	4:113553500:C:A	0.0137927961380624
teat_adequacy	17	2725181	17:2725181:T:C	0.0137848360213394
teat_adequacy	11	21851875	11:21851875:G:A	0.0137796830605537
teat_adequacy	4	5772958	4:5772958:T:G	0.0137707437087322
teat_adequacy	4	111872577	4:111872577:A:G	0.0137702223576861
teat_adequacy	14	37796920	14:37796920:G:A	0.0137464497305074
teat_adequacy	4	126343257	4:126343257:C:T	0.0137202775160752
teat_adequacy	2	11736436	2:11736436:C:A	0.0137197329210259
teat_adequacy	12	19255582	12:19255582:G:T	0.013712241971652
teat_adequacy	17	14680335	17:14680335:T:G	0.0137088214056332
teat_adequacy	6	74170407	6:74170407:G:A	0.0136960989545467
teat_adequacy	5	6742853	5:6742853:C:T	0.0136933420428769
teat_adequacy	7	93675547	7:93675547:C:T	0.0136917389162867
teat_adequacy	17	36875842	17:36875842:T:C	0.0136832945716296
teat_adequacy	1	147863344	1:147863344:C:T	0.0136713662791842
teat_adequacy	8	2254329	8:2254329:C:T	0.0136504124896201
teat_adequacy	12	34050150	12:34050150:T:C	0.0136331585664023
teat_adequacy	11	22327753	11:22327753:A:G	0.0136313511206381
teat_adequacy	15	129037286	15:129037286:C:T	0.0136273153250894
teat_adequacy	15	133381133	15:133381133:C:T	0.0136243096273104
teat_adequacy	13	66958891	13:66958891:T:C	0.0136067380964051
teat_adequacy	2	119670362	2:119670362:A:G	0.0135664402950083
teat_adequacy	3	126403484	3:126403484:C:T	0.013564656697643
teat_adequacy	3	79545874	3:79545874:C:T	0.0135521405812389
teat_adequacy	13	75034928	13:75034928:T:G	0.0135387659892835
teat_adequacy	1	5365290	1:5365290:G:A	0.0135203198656723
teat_adequacy	12	1503800	12:1503800:T:C	0.0135171717984081
teat_adequacy	12	5272786	12:5272786:G:T	0.0135106799285316
teat_adequacy	2	65240103	2:65240103:C:T	0.0135075663303004
teat_adequacy	17	38238724	17:38238724:C:T	0.0134958949122943
teat_adequacy	17	1089077	17:1089077:C:T	0.0134865769092709
teat_adequacy	5	5810204	5:5810204:C:T	0.0134839301416396
teat_adequacy	1	110432403	1:110432403:T:G	0.0134744458007697
teat_adequacy	10	13643850	10:13643850:A:G	0.0134663350713171
teat_adequacy	10	12188202	10:12188202:A:G	0.0134604423647854
teat_adequacy	8	21807376	8:21807376:T:C	0.0134430588325777
teat_adequacy	11	12185243	11:12185243:A:C	0.0134408493563752
teat_adequacy	4	108679848	4:108679848:A:C	0.0134313015059101
teat_adequacy	1	7360583	1:7360583:C:T	0.0134029052595452
teat_adequacy	12	18283296	12:18283296:C:T	0.0133848328849907
teat_adequacy	10	12309433	10:12309433:C:T	0.0133634825473181
teat_adequacy	13	8412655	13:8412655:T:C	0.0133598683578001
teat_adequacy	7	99747837	7:99747837:C:A	0.0133571192305141
teat_adequacy	11	62721094	11:62721094:T:C	0.013347492999342
teat_adequacy	1	6784156	1:6784156:G:A	0.0133411368532239
teat_adequacy	12	16455378	12:16455378:T:C	0.0133384754304986
teat_adequacy	4	15049015	4:15049015:G:A	0.0133209919078869
teat_adequacy	12	33183694	12:33183694:T:C	0.0132704037597984
teat_adequacy	10	32297921	10:32297921:C:T	0.0132424947539651
teat_adequacy	14	61968235	14:61968235:G:T	0.0132313472032156
teat_adequacy	13	24869081	13:24869081:A:C	0.0132178703802956
teat_adequacy	2	148879853	2:148879853:C:T	0.0132168600036809
teat_adequacy	12	49750213	12:49750213:T:C	0.0131778542800401
teat_adequacy	15	133470800	15:133470800:G:A	0.0131305520987668
teat_adequacy	11	5076315	11:5076315:T:C	0.0131216715382564
teat_adequacy	17	3557301	17:3557301:C:T	0.0130879532069267
teat_adequacy	14	61483527	14:61483527:G:T	0.0130849549902623
teat_adequacy	14	11183196	14:11183196:G:A	0.0130803696358264
teat_adequacy	6	153978737	6:153978737:A:G	0.0130633513335177
teat_adequacy	4	68530091	4:68530091:C:T	0.013054717779636
teat_adequacy	3	110104392	3:110104392:T:C	0.0130244986149654
teat_adequacy	10	12188214	10:12188214:A:G	0.0130075104900973
teat_adequacy	16	76343133	16:76343133:T:C	0.0129952298629122
teat_adequacy	2	72715047	2:72715047:C:T	0.0129819940599861
teat_adequacy	2	23325695	2:23325695:C:T	0.012964918611138
teat_adequacy	10	24238849	10:24238849:G:A	0.0129554561609792
teat_adequacy	7	43601458	7:43601458:G:T	0.0129487170907997
teat_adequacy	7	17285190	7:17285190:A:G	0.0129224401002557
teat_adequacy	8	16265237	8:16265237:G:A	0.012922012557966
teat_adequacy	4	19093745	4:19093745:C:T	0.0129109276467438
teat_adequacy	1	5664416	1:5664416:C:A	0.0129040433093348
teat_adequacy	1	5836310	1:5836310:A:G	0.0128923491701264
teat_adequacy	10	13675894	10:13675894:C:T	0.0128908637332542
teat_adequacy	14	62929227	14:62929227:T:C	0.0128608317049766
teat_adequacy	10	64418675	10:64418675:G:A	0.0128585110246181
teat_adequacy	6	166128938	6:166128938:G:T	0.0128446405956159
teat_adequacy	3	4829453	3:4829453:C:T	0.0128343873773691
teat_adequacy	12	16380258	12:16380258:A:G	0.0128322674785604
teat_adequacy	1	4620017	1:4620017:T:C	0.0128302060020778
teat_adequacy	14	62015877	14:62015877:C:A	0.0128194922837026
teat_adequacy	10	35521545	10:35521545:G:A	0.0128080455685787
teat_adequacy	11	4275965	11:4275965:C:T	0.0127979204712787
teat_adequacy	15	121418579	15:121418579:T:C	0.0127868091696354
teat_adequacy	6	151420953	6:151420953:G:T	0.0127850318834435
teat_adequacy	16	76087787	16:76087787:T:C	0.0127838270156219
teat_adequacy	17	49539518	17:49539518:C:T	0.0127707788507977
teat_adequacy	12	30560833	12:30560833:T:C	0.0127575459070577
teat_adequacy	8	16181266	8:16181266:A:G	0.0127494297060122
teat_adequacy	1	129483836	1:129483836:G:A	0.0127429024375993
teat_adequacy	8	117402312	8:117402312:G:A	0.0127324782139375
teat_adequacy	4	126965941	4:126965941:G:A	0.0127287585885367
teat_adequacy	6	147293888	6:147293888:G:A	0.0127266869143252
teat_adequacy	2	120145196	2:120145196:G:A	0.0127265017755059
teat_adequacy	4	67060466	4:67060466:A:G	0.0127146824773167
teat_adequacy	10	24260836	10:24260836:T:C	0.0127142192131476
teat_adequacy	1	100073486	1:100073486:C:T	0.01271129466318
teat_adequacy	3	4883095	3:4883095:G:A	0.0127050474393063
teat_adequacy	9	33477565	9:33477565:G:A	0.0126927161274982
teat_adequacy	17	5817717	17:5817717:C:T	0.0126908355899116
teat_adequacy	16	19723173	16:19723173:T:C	0.012686412336931
teat_adequacy	7	46678717	7:46678717:G:A	0.0126816249452785
teat_adequacy	4	105272103	4:105272103:G:A	0.0126768370593588
teat_adequacy	15	101126562	15:101126562:C:A	0.0126546691449951
teat_adequacy	11	54940272	11:54940272:A:G	0.0126539678741996
teat_adequacy	12	35191357	12:35191357:A:G	0.0126480957571236
teat_adequacy	8	121055821	8:121055821:T:G	0.0126462649629884
teat_adequacy	12	23747237	12:23747237:T:C	0.0126324373426647
teat_adequacy	11	1649356	11:1649356:G:A	0.0126168944240449
teat_adequacy	6	146994815	6:146994815:T:G	0.0126087977337355
teat_adequacy	4	20200288	4:20200288:T:G	0.0126048040700166
teat_adequacy	2	144690191	2:144690191:A:G	0.0125971829404411
teat_adequacy	3	94103470	3:94103470:A:G	0.0125919471216572
teat_adequacy	6	42089035	6:42089035:C:T	0.0125714023565896
teat_adequacy	15	832526	15:832526:T:C	0.0125653551465056
teat_adequacy	6	127792592	6:127792592:G:A	0.0125427367872566
teat_adequacy	8	223232	8:223232:C:T	0.0125299162913188
teat_adequacy	6	29036495	6:29036495:T:C	0.0125263082368737
teat_adequacy	15	2226462	15:2226462:C:T	0.0125229430074197
teat_adequacy	9	64697873	9:64697873:T:C	0.0125213118443398
teat_adequacy	8	109752484	8:109752484:C:T	0.0125128705125189
teat_adequacy	15	86180877	15:86180877:T:C	0.01250715183106
teat_adequacy	3	108956722	3:108956722:C:T	0.0124789704272722
teat_adequacy	17	41093834	17:41093834:G:A	0.0124763931390569
teat_adequacy	8	16531582	8:16531582:A:C	0.0124744919506512
teat_adequacy	12	21061845	12:21061845:G:A	0.0124558160816838
teat_adequacy	8	87126562	8:87126562:C:A	0.0124499079798976
teat_adequacy	17	4245546	17:4245546:A:G	0.0124391894355836
teat_adequacy	11	74292711	11:74292711:G:A	0.0124336975438868
teat_adequacy	7	86773430	7:86773430:G:A	0.0124263264830708
teat_adequacy	15	130134618	15:130134618:T:C	0.0124056157389366
teat_adequacy	1	54480940	1:54480940:C:T	0.0123784499460422
teat_adequacy	8	89676962	8:89676962:A:G	0.0123565969457741
teat_adequacy	1	7654515	1:7654515:A:C	0.0123465444392168
teat_adequacy	10	21641939	10:21641939:G:A	0.0123325060540685
teat_adequacy	2	147375990	2:147375990:A:G	0.0123320745242529
teat_adequacy	6	166096733	6:166096733:C:T	0.0123242252493292
teat_adequacy	4	117581364	4:117581364:C:T	0.0123078079712364
teat_adequacy	12	6447673	12:6447673:T:C	0.0122927792751137
teat_adequacy	4	102860207	4:102860207:T:C	0.0122805667041037
teat_adequacy	17	45223698	17:45223698:A:C	0.0122580975673875
teat_adequacy	14	13396986	14:13396986:A:C	0.0122455439348689
teat_adequacy	1	230041936	1:230041936:C:T	0.0122443513610844
teat_adequacy	14	63007584	14:63007584:G:A	0.0122411684873788
teat_adequacy	2	11711413	2:11711413:G:A	0.012238226954426
teat_adequacy	6	146892092	6:146892092:C:T	0.0122353165968218
teat_adequacy	6	17250210	6:17250210:G:A	0.0122260289020598
teat_adequacy	12	18399723	12:18399723:T:C	0.0122181320183774
teat_adequacy	8	16098346	8:16098346:G:A	0.0121971610892911
teat_adequacy	6	50226180	6:50226180:G:T	0.0121624924699629
teat_adequacy	10	60258165	10:60258165:G:A	0.0121624322893714
teat_adequacy	4	61097398	4:61097398:A:G	0.012160655297032
teat_adequacy	12	19289514	12:19289514:T:C	0.0121451132461774
teat_adequacy	6	74112007	6:74112007:G:A	0.0121179201466141
teat_adequacy	4	15766686	4:15766686:A:G	0.0121046382617299
teat_adequacy	12	51640788	12:51640788:G:A	0.0120990271894486
teat_adequacy	10	21364493	10:21364493:C:T	0.0120976145416192
teat_adequacy	8	113345058	8:113345058:T:C	0.0120957116681054
teat_adequacy	16	77311078	16:77311078:G:A	0.0120911643562812
teat_adequacy	15	36682143	15:36682143:T:C	0.012089039975093
teat_adequacy	15	83623959	15:83623959:C:T	0.0120799690182077
teat_adequacy	15	121423552	15:121423552:T:C	0.0120603920832519
teat_adequacy	9	102119418	9:102119418:G:A	0.0120502089906821
teat_adequacy	17	40959332	17:40959332:A:G	0.0120498232048442
teat_adequacy	15	87056229	15:87056229:G:A	0.0120478603547555
teat_adequacy	15	116356941	15:116356941:A:G	0.0120325425695419
teat_adequacy	2	146973477	2:146973477:C:T	0.0120254012117842
teat_adequacy	17	5584793	17:5584793:T:C	0.0119965406801869
teat_adequacy	2	147389183	2:147389183:G:T	0.011996434517458
teat_adequacy	12	609216	12:609216:T:C	0.0119933637412465
teat_adequacy	6	166226938	6:166226938:C:T	0.0119848511572628
teat_adequacy	16	16418226	16:16418226:G:A	0.011982765257626
teat_adequacy	5	91170304	5:91170304:A:C	0.0119705433755738
teat_adequacy	13	129235923	13:129235923:T:G	0.011967821101321
teat_adequacy	8	21534018	8:21534018:C:T	0.0119631130343565
teat_adequacy	1	5141149	1:5141149:G:A	0.011949369427349
teat_adequacy	15	856559	15:856559:G:A	0.0119426664565492
teat_adequacy	17	1088843	17:1088843:A:G	0.0119298996216002
teat_adequacy	17	2759066	17:2759066:C:A	0.0119293990354858
teat_adequacy	11	49143355	11:49143355:T:C	0.011922315449343
teat_adequacy	1	22254198	1:22254198:A:G	0.0119212444325908
teat_adequacy	10	12197756	10:12197756:C:T	0.011921191528693
teat_adequacy	7	21211510	7:21211510:G:A	0.011899331477314
teat_adequacy	4	20417659	4:20417659:G:A	0.011897519825955
teat_adequacy	3	26044704	3:26044704:G:A	0.0118907634825961
teat_adequacy	16	72217459	16:72217459:C:A	0.0118877219251503
teat_adequacy	10	24259148	10:24259148:T:G	0.0118838605096646
teat_adequacy	6	41477062	6:41477062:C:T	0.0118791379152201
teat_adequacy	12	57402822	12:57402822:C:A	0.0118789785017754
teat_adequacy	8	16248258	8:16248258:G:A	0.0118784674264251
teat_adequacy	11	74421257	11:74421257:T:C	0.0118696066976014
teat_adequacy	11	46004458	11:46004458:G:A	0.0118665401031911
teat_adequacy	1	5721928	1:5721928:G:T	0.0118628723818464
teat_adequacy	12	10874722	12:10874722:T:C	0.0118628049195255
teat_adequacy	4	19093790	4:19093790:T:C	0.0118614008592078
teat_adequacy	4	15212878	4:15212878:T:G	0.0118598107219793
teat_adequacy	4	14724975	4:14724975:A:G	0.011840760929494
teat_adequacy	3	113391786	3:113391786:T:C	0.0118386827044441
teat_adequacy	3	94845578	3:94845578:G:A	0.0118271423721414
teat_adequacy	11	57016812	11:57016812:T:G	0.0118237716432646
teat_adequacy	12	33869986	12:33869986:C:T	0.0118235777532152
teat_adequacy	7	43628937	7:43628937:T:G	0.0118150540353389
teat_adequacy	3	31589410	3:31589410:G:A	0.0117943597378818
teat_adequacy	12	2338037	12:2338037:G:A	0.0117925148530187
teat_adequacy	11	4288425	11:4288425:C:T	0.0117763683026654
teat_adequacy	17	3582142	17:3582142:T:C	0.0117681897077366
teat_adequacy	11	46025918	11:46025918:C:T	0.0117629176123519
teat_adequacy	13	3548326	13:3548326:G:A	0.011757474447853
teat_adequacy	12	15977658	12:15977658:T:C	0.0117566758908395
teat_adequacy	16	74532575	16:74532575:G:A	0.0117551840184551
teat_adequacy	8	12749666	8:12749666:C:A	0.0117483726966078
teat_adequacy	15	58975920	15:58975920:A:G	0.011741444477926
teat_adequacy	15	101160557	15:101160557:C:A	0.0117328324663203
teat_adequacy	6	75071505	6:75071505:A:G	0.0117241003070963
teat_adequacy	10	1414469	10:1414469:G:A	0.0117169694785835
teat_adequacy	13	7398321	13:7398321:A:G	0.0116663969371712
teat_adequacy	7	15395718	7:15395718:C:T	0.011661645624534
teat_adequacy	6	158801945	6:158801945:C:A	0.0116494472807822
teat_adequacy	2	151201534	2:151201534:A:G	0.011639059638879
teat_adequacy	1	104981835	1:104981835:T:G	0.0116351171636003
teat_adequacy	2	145424977	2:145424977:G:A	0.011625216536948
teat_adequacy	17	11279468	17:11279468:A:G	0.0116228531109895
teat_adequacy	13	9382805	13:9382805:G:A	0.0116192349952053
teat_adequacy	17	10312200	17:10312200:C:T	0.0116077984186403
teat_adequacy	15	121341454	15:121341454:A:C	0.0116016715381866
teat_adequacy	10	706785	10:706785:T:C	0.0115981507407452
teat_adequacy	11	18399403	11:18399403:T:C	0.0115950251668883
teat_adequacy	1	97239201	1:97239201:T:C	0.0115931906032026
teat_adequacy	3	97255545	3:97255545:G:T	0.0115925230941488
teat_adequacy	12	5593815	12:5593815:A:G	0.0115890541214914
teat_adequacy	3	48466164	3:48466164:C:A	0.0115707141594806
teat_adequacy	16	23230974	16:23230974:T:C	0.0115681988262158
teat_adequacy	17	928350	17:928350:C:T	0.0115511179034811
teat_adequacy	7	100026928	7:100026928:A:G	0.0115409829448423
teat_adequacy	8	55912643	8:55912643:T:C	0.011537999860709
teat_adequacy	8	130801273	8:130801273:G:A	0.0115332204219024
teat_adequacy	13	24951651	13:24951651:T:C	0.0115215853237954
teat_adequacy	10	709593	10:709593:T:C	0.0115154872773475
teat_adequacy	4	126781107	4:126781107:C:T	0.0115128940497041
teat_adequacy	16	12278412	16:12278412:A:G	0.0115063344158365
teat_adequacy	15	2677014	15:2677014:A:G	0.0114914636312413
teat_adequacy	17	45273333	17:45273333:G:A	0.0114913954072192
teat_adequacy	15	133466854	15:133466854:G:A	0.0114898552066762
teat_adequacy	3	126856284	3:126856284:T:C	0.0114818795848723
teat_adequacy	8	15982174	8:15982174:C:A	0.0114817447362777
teat_adequacy	6	147985796	6:147985796:T:C	0.0114803189639037
teat_adequacy	10	12606756	10:12606756:A:G	0.0114742155741783
teat_adequacy	8	109746915	8:109746915:C:T	0.0114707576183462
teat_adequacy	17	2740219	17:2740219:A:C	0.011470643574917
teat_adequacy	4	13388591	4:13388591:G:A	0.0114526132794067
teat_adequacy	17	38318772	17:38318772:C:T	0.0114520711466123
teat_adequacy	1	12250267	1:12250267:G:T	0.0114416966980339
teat_adequacy	2	78722547	2:78722547:G:A	0.0114411685508419
teat_adequacy	17	33184010	17:33184010:G:A	0.0114311557789484
teat_adequacy	16	77207320	16:77207320:A:G	0.0114274887661436
teat_adequacy	11	58542150	11:58542150:C:T	0.0114155479201635
teat_adequacy	15	44906334	15:44906334:G:A	0.0114137600126331
teat_adequacy	12	739908	12:739908:G:A	0.0114123325845624
teat_adequacy	11	75676257	11:75676257:A:G	0.0113982358362245
teat_adequacy	12	21198428	12:21198428:A:G	0.0113961897072961
teat_adequacy	6	155979963	6:155979963:A:G	0.0113866027074787
teat_adequacy	1	4662017	1:4662017:C:T	0.0113671689088474
teat_adequacy	11	76272231	11:76272231:A:G	0.0113587086254628
teat_adequacy	3	125896608	3:125896608:A:G	0.0113567768588844
teat_adequacy	12	51640682	12:51640682:G:T	0.0113452091229269
teat_adequacy	11	74485650	11:74485650:G:T	0.0113302689783676
teat_adequacy	9	265254	9:265254:C:A	0.0113265545655247
teat_adequacy	8	1801173	8:1801173:G:A	0.0113211686115686
teat_adequacy	2	127425091	2:127425091:C:T	0.0113132299404777
teat_adequacy	15	130640574	15:130640574:C:T	0.0113118483638163
teat_adequacy	17	1066109	17:1066109:C:T	0.0113098363767139
teat_adequacy	13	25540286	13:25540286:C:A	0.0113091121296666
teat_adequacy	4	109079557	4:109079557:A:C	0.0113060374309298
teat_adequacy	15	42750999	15:42750999:C:T	0.0112981282592681
teat_adequacy	13	75078065	13:75078065:A:G	0.0112877504336167
teat_adequacy	4	109882674	4:109882674:A:G	0.0112767594200732
teat_adequacy	2	82238231	2:82238231:C:T	0.0112610859781799
teat_adequacy	4	319149	4:319149:A:C	0.0112506438032364
teat_adequacy	16	19403846	16:19403846:C:T	0.0112414694386814
teat_adequacy	17	36933898	17:36933898:T:C	0.0112293644502955
teat_adequacy	13	15857527	13:15857527:C:T	0.0112282418823303
teat_adequacy	3	42838594	3:42838594:G:A	0.0112248002703315
teat_adequacy	2	149005294	2:149005294:C:T	0.011216035206579
teat_adequacy	6	157125884	6:157125884:C:T	0.0112136982736608
teat_adequacy	12	7566399	12:7566399:A:C	0.0112012020641916
teat_adequacy	10	5105141	10:5105141:A:G	0.0111974819074243
teat_adequacy	11	31133497	11:31133497:A:C	0.011194091476158
teat_adequacy	4	96007274	4:96007274:G:A	0.0111698756529431
teat_adequacy	13	186230647	13:186230647:T:C	0.0111687540153999
teat_adequacy	15	133751892	15:133751892:G:A	0.0111634012683284
teat_adequacy	7	93627935	7:93627935:C:T	0.0111609015826419
teat_adequacy	6	153968169	6:153968169:A:G	0.0111579267693749
teat_adequacy	10	23490203	10:23490203:T:G	0.0111544937598472
teat_adequacy	11	47467516	11:47467516:G:T	0.0111527451653158
teat_adequacy	8	8536282	8:8536282:C:T	0.011149443466083
teat_adequacy	5	5896053	5:5896053:T:C	0.0111481886872479
teat_adequacy	8	2309292	8:2309292:T:C	0.0111467820112563
teat_adequacy	16	44620841	16:44620841:G:A	0.0111460565316546
teat_adequacy	10	57913832	10:57913832:C:A	0.0111443231575704
teat_adequacy	7	106642842	7:106642842:A:C	0.0111384937234983
teat_adequacy	15	121337810	15:121337810:G:A	0.0111352481033345
teat_adequacy	13	22381463	13:22381463:G:A	0.0111269483689649
teat_adequacy	14	53593524	14:53593524:C:T	0.0111171050818462
teat_adequacy	2	113133331	2:113133331:C:A	0.0110869639455358
teat_adequacy	17	54279511	17:54279511:G:A	0.0110823966066866
teat_adequacy	17	2646725	17:2646725:C:T	0.0110808296615498
teat_adequacy	15	130319993	15:130319993:G:A	0.011080683274128
teat_adequacy	13	3272844	13:3272844:G:A	0.0110796527330107
teat_adequacy	7	24055509	7:24055509:A:G	0.0110734169017555
teat_adequacy	2	81942109	2:81942109:C:T	0.0110702470130229
teat_adequacy	4	90323996	4:90323996:T:C	0.0110589642266674
teat_adequacy	10	64413877	10:64413877:G:A	0.0110339510192192
teat_adequacy	10	24268616	10:24268616:A:G	0.0110336405339428
teat_adequacy	9	121337915	9:121337915:T:G	0.0110274351841454
teat_adequacy	13	24350590	13:24350590:A:G	0.0110226708963242
teat_adequacy	18	48431239	18:48431239:T:C	0.0110166351917357
teat_adequacy	5	58727570	5:58727570:G:A	0.0110160933633252
teat_adequacy	4	2946212	4:2946212:C:T	0.0110126632176312
teat_adequacy	12	60454123	12:60454123:T:C	0.0110060036308827
teat_adequacy	6	1960685	6:1960685:A:G	0.0110046479247418
teat_adequacy	15	36563563	15:36563563:C:T	0.0109904087887251
teat_adequacy	13	191616863	13:191616863:T:G	0.0109698725710397
teat_adequacy	2	23309694	2:23309694:C:T	0.0109686902759623
teat_adequacy	17	10406674	17:10406674:C:A	0.0109641296172501
teat_adequacy	17	4243512	17:4243512:T:C	0.0109604523367721
teat_adequacy	2	120189161	2:120189161:T:C	0.0109508775047591
teat_adequacy	1	36241254	1:36241254:A:C	0.0109432105431808
teat_adequacy	9	40413689	9:40413689:C:A	0.010941979949371
teat_adequacy	17	41290399	17:41290399:C:T	0.0109414934900952
teat_adequacy	7	710943	7:710943:A:C	0.0109400253393216
teat_adequacy	10	36215053	10:36215053:A:G	0.0109138597753559
teat_adequacy	13	185858812	13:185858812:T:G	0.0109112374053244
teat_adequacy	4	109437672	4:109437672:A:C	0.0109098158254962
teat_adequacy	13	1287525	13:1287525:A:C	0.0109042377516644
teat_adequacy	11	59692268	11:59692268:T:C	0.0108976548745756
teat_adequacy	14	65060722	14:65060722:A:G	0.0108949852310571
teat_adequacy	3	19504031	3:19504031:G:A	0.0108804044018986
teat_adequacy	12	6437628	12:6437628:G:A	0.0108707382251769
teat_adequacy	3	5016134	3:5016134:A:G	0.0108681334245527
teat_adequacy	1	267118069	1:267118069:G:A	0.0108672437364024
teat_adequacy	12	7529695	12:7529695:C:T	0.0108636590683127
teat_adequacy	17	48110341	17:48110341:T:C	0.0108596975538321
teat_adequacy	6	168667321	6:168667321:G:T	0.0108555626234506
teat_adequacy	4	110214296	4:110214296:T:C	0.0108485870896072
teat_adequacy	13	192555607	13:192555607:T:C	0.0108389885675088
teat_adequacy	9	32200943	9:32200943:A:G	0.010838397320499
teat_adequacy	2	137936910	2:137936910:G:A	0.0108249917099446
teat_adequacy	12	57394598	12:57394598:C:T	0.0108159885772404
teat_adequacy	11	72268426	11:72268426:C:T	0.0108155927224819
teat_adequacy	7	23985236	7:23985236:G:A	0.0108149504939465
teat_adequacy	4	117431070	4:117431070:A:G	0.010806223775102
teat_adequacy	13	71111808	13:71111808:G:A	0.0108024016851077
teat_adequacy	12	57401130	12:57401130:A:G	0.0108020374874073
teat_adequacy	9	131524893	9:131524893:A:G	0.0108019080237418
teat_adequacy	10	680318	10:680318:C:T	0.0107876324480849
teat_adequacy	6	152102650	6:152102650:T:C	0.0107832330772577
teat_adequacy	11	9591665	11:9591665:C:T	0.0107803986362358
teat_adequacy	2	119370996	2:119370996:T:C	0.0107693543679738
teat_adequacy	7	60083867	7:60083867:C:T	0.0107600349891099
teat_adequacy	18	8200394	18:8200394:T:C	0.0107527953209381
teat_adequacy	17	40650801	17:40650801:A:C	0.0107504158179657
teat_adequacy	7	114877202	7:114877202:G:A	0.0107406928206433
teat_adequacy	7	6679455	7:6679455:A:G	0.0107375526701244
teat_adequacy	7	6675706	7:6675706:T:C	0.010736203236421
teat_adequacy	2	144578574	2:144578574:A:G	0.0107330316490555
teat_adequacy	17	2780449	17:2780449:T:G	0.0107316340696012
teat_adequacy	1	105772801	1:105772801:G:A	0.0107270713250677
teat_adequacy	8	16499970	8:16499970:T:C	0.0107232562420756
teat_adequacy	11	3654675	11:3654675:G:A	0.0107146233417719
teat_adequacy	9	41110759	9:41110759:T:C	0.0107143417108551
teat_adequacy	12	49340720	12:49340720:T:C	0.0107058716726764
teat_adequacy	12	21168847	12:21168847:C:T	0.0107050301602221
teat_adequacy	11	68932248	11:68932248:C:A	0.0107040711515423
teat_adequacy	13	116328858	13:116328858:A:G	0.0106945048319642
teat_adequacy	4	677790	4:677790:G:T	0.0106944729067099
teat_adequacy	13	25300958	13:25300958:G:A	0.0106844514159552
teat_adequacy	15	101154953	15:101154953:A:G	0.0106844248508788
teat_adequacy	8	11430781	8:11430781:C:T	0.0106800706895028
teat_adequacy	1	170608676	1:170608676:A:G	0.0106718826017
teat_adequacy	9	45831507	9:45831507:G:A	0.0106716673593971
teat_adequacy	16	75518222	16:75518222:T:G	0.01066978716124
teat_adequacy	15	130021419	15:130021419:A:G	0.0106593269980216
teat_adequacy	16	77710522	16:77710522:A:C	0.0106501981601058
teat_adequacy	13	70506080	13:70506080:G:A	0.0106458161015169
teat_adequacy	13	16291823	13:16291823:G:A	0.0106422620557763
teat_adequacy	10	59132398	10:59132398:T:G	0.0106382957502976
teat_adequacy	2	126535449	2:126535449:T:C	0.0106250698845758
teat_adequacy	17	10471370	17:10471370:G:A	0.0106233482835898
teat_adequacy	2	58153130	2:58153130:G:A	0.0106229798436951
teat_adequacy	2	144588161	2:144588161:T:C	0.0106193662999897
teat_adequacy	13	53229088	13:53229088:T:C	0.0106160380125507
teat_adequacy	2	144734004	2:144734004:A:G	0.0106148054942539
teat_adequacy	2	108735951	2:108735951:T:C	0.0106108535392104
teat_adequacy	17	18895173	17:18895173:T:C	0.0106063121453902
teat_adequacy	2	23325945	2:23325945:T:C	0.0106009685380473
teat_adequacy	13	135978925	13:135978925:T:C	0.0105918841894989
teat_adequacy	3	122329710	3:122329710:T:C	0.0105803115413802
teat_adequacy	8	21531079	8:21531079:T:C	0.0105722539477695
teat_adequacy	12	8710035	12:8710035:C:T	0.0105623757508818
teat_adequacy	14	61938254	14:61938254:C:T	0.0105604012204336
teat_adequacy	10	3649148	10:3649148:A:G	0.010549037995948
teat_adequacy	17	2747736	17:2747736:G:A	0.0105450015313675
teat_adequacy	1	6783330	1:6783330:A:C	0.0105441641313149
teat_adequacy	12	9551269	12:9551269:A:G	0.0105356758567465
teat_adequacy	9	138518333	9:138518333:G:T	0.0105321034597173
teat_adequacy	15	124075113	15:124075113:T:C	0.0105265609066684
teat_adequacy	10	21640771	10:21640771:G:T	0.0105134004476783
teat_adequacy	4	117566433	4:117566433:C:A	0.0105123189600136
teat_adequacy	3	113852229	3:113852229:G:A	0.01051175061995
teat_adequacy	7	66140547	7:66140547:C:T	0.0105058767415397
teat_adequacy	15	2221486	15:2221486:T:C	0.0105015224687555
teat_adequacy	8	109752906	8:109752906:A:C	0.0105004660005233
teat_adequacy	6	79860182	6:79860182:T:C	0.0104866780982789
teat_adequacy	2	144691848	2:144691848:T:C	0.0104765820651338
teat_adequacy	1	53304003	1:53304003:C:T	0.0104763817342344
teat_adequacy	2	137922547	2:137922547:T:C	0.0104757017213707
teat_adequacy	14	62922710	14:62922710:C:T	0.0104705193295855
teat_adequacy	10	64556184	10:64556184:A:G	0.0104686677286441
teat_adequacy	11	6067054	11:6067054:C:T	0.0104659007001252
teat_adequacy	3	112641478	3:112641478:G:T	0.010461658472209
teat_adequacy	4	68488713	4:68488713:C:T	0.0104372923093154
teat_adequacy	1	97280317	1:97280317:T:C	0.0104266648858846
teat_adequacy	15	36682138	15:36682138:C:T	0.0104253693572415
teat_adequacy	16	74894292	16:74894292:C:T	0.0104103075849563
teat_adequacy	8	2344142	8:2344142:C:T	0.0104088484312732
teat_adequacy	6	168670913	6:168670913:T:G	0.010385055353533
teat_adequacy	8	15604647	8:15604647:T:C	0.0103537247587415
teat_adequacy	11	67439498	11:67439498:C:T	0.010344338774968
teat_adequacy	3	7943171	3:7943171:C:T	0.0103359715994642
teat_adequacy	6	3974991	6:3974991:C:T	0.0103330218705933
teat_adequacy	17	40821817	17:40821817:A:G	0.0103225831764755
teat_adequacy	12	15302255	12:15302255:A:G	0.0103204543695571
teat_adequacy	1	101167838	1:101167838:T:C	0.010316509038563
teat_adequacy	6	72744997	6:72744997:C:T	0.0103109463866824
teat_adequacy	11	4984979	11:4984979:A:G	0.0103053366800838
teat_adequacy	3	4724221	3:4724221:G:A	0.0103014905741204
teat_adequacy	10	1393303	10:1393303:G:A	0.0102895523369749
teat_adequacy	12	55878888	12:55878888:G:A	0.0102791409033316
teat_adequacy	6	74382821	6:74382821:A:G	0.0102773360004317
teat_adequacy	12	5378020	12:5378020:T:C	0.0102713120653514
teat_adequacy	14	136436878	14:136436878:T:G	0.0102631630572942
teat_adequacy	11	4854065	11:4854065:A:G	0.0102572370290905
teat_adequacy	5	6498946	5:6498946:G:A	0.0102558499283498
teat_adequacy	4	649358	4:649358:C:T	0.0102529616312782
teat_adequacy	9	39079790	9:39079790:A:G	0.0102498649823176
teat_adequacy	5	57398796	5:57398796:T:C	0.0102448103972477
teat_adequacy	10	24266437	10:24266437:C:T	0.0102397259789494
teat_adequacy	15	83812812	15:83812812:A:G	0.0102024675262373
teat_adequacy	9	4408575	9:4408575:A:G	0.0101813290877363
teat_adequacy	10	5091352	10:5091352:C:A	0.0101760822330964
teat_adequacy	3	46257357	3:46257357:A:G	0.0101695273540352
teat_adequacy	16	240097	16:240097:A:C	0.0101679648141526
teat_adequacy	12	37941968	12:37941968:G:A	0.0101655582046628
teat_adequacy	16	76703631	16:76703631:C:T	0.0101367551992659
teat_adequacy	17	35077185	17:35077185:G:T	0.0101341398997531
teat_adequacy	10	23488277	10:23488277:G:T	0.0101338008715597
teat_adequacy	9	26477885	9:26477885:A:G	0.0101092335311507
teat_adequacy	4	96017565	4:96017565:C:T	0.0101073489835978
teat_adequacy	2	87809732	2:87809732:A:C	0.0100936378560086
teat_adequacy	15	89061152	15:89061152:A:G	0.010091014113296
teat_adequacy	15	137254315	15:137254315:A:C	0.0100850115530748
teat_adequacy	17	2740054	17:2740054:T:C	0.0100842419515755
teat_adequacy	9	58617955	9:58617955:A:C	0.010077154062396
teat_adequacy	2	108532202	2:108532202:A:G	0.0100736066840068
teat_adequacy	10	13662209	10:13662209:G:A	0.0100722920365474
teat_adequacy	15	44839638	15:44839638:C:T	0.0100722010215127
teat_adequacy	8	119699034	8:119699034:A:G	0.0100716342675182
teat_adequacy	6	14437123	6:14437123:G:A	0.0100662895569961
teat_adequacy	8	21562852	8:21562852:T:G	0.0100653948949584
teat_adequacy	17	1114690	17:1114690:C:A	0.0100616863364028
teat_adequacy	11	11785566	11:11785566:T:C	0.0100562171316299
teat_adequacy	10	32143344	10:32143344:T:C	0.0100538054944217
teat_adequacy	10	53951255	10:53951255:A:G	0.0100495963530139
teat_adequacy	8	21822434	8:21822434:G:A	0.0100468883596376
teat_adequacy	7	17112769	7:17112769:T:C	0.0100390082833959
teat_adequacy	13	192624617	13:192624617:G:A	0.0100387546146301
teat_adequacy	10	60678677	10:60678677:T:C	0.010033446774052
teat_adequacy	1	34963134	1:34963134:C:T	0.0100293643371828
teat_adequacy	8	12737204	8:12737204:T:C	0.0100222733942933
teat_adequacy	17	1139066	17:1139066:C:T	0.0100213742521893
teat_adequacy	8	2223366	8:2223366:T:C	0.0100193431028545
teat_adequacy	1	101357695	1:101357695:C:A	0.0100168648152692
teat_adequacy	15	48836625	15:48836625:A:G	0.010006006037668
teat_adequacy	2	109514726	2:109514726:C:T	0.0100026952117768
teat_adequacy	8	90020937	8:90020937:T:C	0.0100025476583198
teat_adequacy	17	2728383	17:2728383:A:G	0.0099856222268576
teat_adequacy	13	24954290	13:24954290:G:T	0.0099829699562639
teat_adequacy	15	125763965	15:125763965:G:A	0.009979190363397
teat_adequacy	17	3553646	17:3553646:A:G	0.0099711882015631
teat_adequacy	5	7653216	5:7653216:C:T	0.0099641702749838
teat_adequacy	4	118596571	4:118596571:C:A	0.00996294188526
teat_adequacy	12	60086518	12:60086518:G:A	0.0099603269899258
teat_adequacy	12	35519511	12:35519511:T:C	0.009953956171624
teat_adequacy	6	147223423	6:147223423:C:A	0.0099472500290093
teat_adequacy	2	7778693	2:7778693:C:T	0.0099469572011328
teat_adequacy	6	59440255	6:59440255:A:G	0.0099447317664919
teat_adequacy	14	61840591	14:61840591:A:G	0.0099435480598627
teat_adequacy	6	164955761	6:164955761:A:G	0.0099402964429484
teat_adequacy	10	23360702	10:23360702:T:G	0.0099379155579093
teat_adequacy	3	122688349	3:122688349:G:T	0.0099280831188212
teat_adequacy	17	40923003	17:40923003:T:C	0.0099277402812542
teat_adequacy	8	12449038	8:12449038:G:A	0.0099264645988613
teat_adequacy	11	46263717	11:46263717:T:C	0.0099243220866387
teat_adequacy	13	26076593	13:26076593:C:T	0.0099202154062494
teat_adequacy	10	641551	10:641551:A:G	0.0099141420356885
teat_adequacy	11	3151708	11:3151708:A:G	0.0099103880001222
teat_adequacy	6	27113670	6:27113670:A:G	0.009906761798989
teat_adequacy	3	1882336	3:1882336:A:G	0.0099044029358791
teat_adequacy	1	15443736	1:15443736:C:T	0.0098949981098542
teat_adequacy	16	64435805	16:64435805:G:A	0.009888549075399
teat_adequacy	4	117226918	4:117226918:C:A	0.0098801554570784
teat_adequacy	7	65048527	7:65048527:T:C	0.0098752490932982
teat_adequacy	15	109621319	15:109621319:G:A	0.0098595382181115
teat_adequacy	2	6012030	2:6012030:T:C	0.0098490341786636
teat_adequacy	10	60446567	10:60446567:G:A	0.0098462770312371
teat_adequacy	2	103918498	2:103918498:A:G	0.009841507424225
teat_adequacy	7	114359483	7:114359483:G:A	0.0098352138016447
teat_adequacy	2	108760891	2:108760891:G:A	0.0098338205549478
teat_adequacy	10	1339226	10:1339226:A:G	0.0098253424794463
teat_adequacy	12	18368956	12:18368956:T:C	0.0098248082324897
teat_adequacy	12	15943225	12:15943225:T:G	0.0098229346514554
teat_adequacy	6	165861318	6:165861318:A:G	0.0098110804587555
teat_adequacy	1	6626871	1:6626871:C:T	0.0098108827119974
teat_adequacy	8	1408028	8:1408028:G:A	0.0098097537638397
teat_adequacy	1	250497489	1:250497489:G:A	0.0098025896462802
teat_adequacy	8	17331182	8:17331182:T:G	0.0097954223712951
teat_adequacy	16	77721277	16:77721277:A:G	0.0097940514339613
teat_adequacy	1	6724760	1:6724760:G:A	0.0097862139089791
teat_adequacy	4	108760754	4:108760754:T:C	0.009784453968153
teat_adequacy	4	96746254	4:96746254:G:T	0.009778582128698
teat_adequacy	16	77587517	16:77587517:A:G	0.009777286691771
teat_adequacy	8	21657945	8:21657945:A:G	0.0097739648975855
teat_adequacy	13	42714576	13:42714576:G:A	0.0097729916975889
teat_adequacy	6	170412688	6:170412688:C:T	0.0097681529593116
teat_adequacy	10	49796000	10:49796000:A:G	0.0097625813189165
teat_adequacy	17	2526300	17:2526300:A:C	0.009757905336773
teat_adequacy	15	89650806	15:89650806:T:C	0.0097549892595861
teat_adequacy	13	25216984	13:25216984:A:G	0.0097523943327581
teat_adequacy	13	65008849	13:65008849:A:G	0.0097446915433608
teat_adequacy	16	77791489	16:77791489:A:G	0.0097432325549697
teat_adequacy	18	42404723	18:42404723:G:T	0.0097419677732615
teat_adequacy	12	44969751	12:44969751:C:T	0.0097410053983191
teat_adequacy	7	6683659	7:6683659:C:A	0.0097404552995532
teat_adequacy	1	256351936	1:256351936:T:G	0.0097316895586052
teat_adequacy	6	166474131	6:166474131:C:T	0.0097235513775789
teat_adequacy	2	114511916	2:114511916:C:T	0.009710913865762
teat_adequacy	11	4880995	11:4880995:A:G	0.0097099013699305
teat_adequacy	8	117995472	8:117995472:G:A	0.0097098605342049
teat_adequacy	6	169236464	6:169236464:A:G	0.0096998328186387
teat_adequacy	6	55167009	6:55167009:C:T	0.0096948612589401
teat_adequacy	12	6441555	12:6441555:C:T	0.0096945095340061
teat_adequacy	12	32849022	12:32849022:T:C	0.0096909727626752
teat_adequacy	10	21644778	10:21644778:T:C	0.0096874746182721
teat_adequacy	10	4626696	10:4626696:G:A	0.0096816299749612
teat_adequacy	8	118853652	8:118853652:A:C	0.0096725920671522
teat_adequacy	5	26683831	5:26683831:G:A	0.0096629327179055
teat_adequacy	12	31434177	12:31434177:C:A	0.0096617778644331
teat_adequacy	16	75783849	16:75783849:C:A	0.0096607725371629
teat_adequacy	13	42537617	13:42537617:A:G	0.0096576607907877
teat_adequacy	17	34596978	17:34596978:T:C	0.0096441945360331
teat_adequacy	5	6983411	5:6983411:G:A	0.009640925563793
teat_adequacy	12	21330749	12:21330749:C:T	0.009632911949876
teat_adequacy	3	4870472	3:4870472:A:G	0.0096315464547905
teat_adequacy	3	52363730	3:52363730:T:C	0.0096249913091717
teat_adequacy	13	25062237	13:25062237:T:C	0.009624098016133
teat_adequacy	8	89484309	8:89484309:T:C	0.0096181057474681
teat_adequacy	10	24293019	10:24293019:C:T	0.009615201722878
teat_adequacy	1	227593497	1:227593497:A:G	0.0096074586710837
teat_adequacy	14	110876758	14:110876758:A:C	0.0096003181300229
teat_adequacy	4	15245728	4:15245728:G:T	0.0096001881667413
teat_adequacy	10	69282917	10:69282917:A:C	0.0095765096127343
teat_adequacy	3	95828439	3:95828439:T:C	0.0095758770664967
teat_adequacy	17	2760554	17:2760554:A:G	0.0095707210353147
teat_adequacy	2	4186349	2:4186349:C:A	0.0095639912176234
teat_adequacy	6	32563290	6:32563290:G:T	0.0095633849276304
teat_adequacy	14	62487015	14:62487015:G:A	0.0095630346909959
teat_adequacy	10	2609717	10:2609717:T:G	0.009560995000909
teat_adequacy	6	68100474	6:68100474:G:A	0.0095601572340353
teat_adequacy	7	107343215	7:107343215:G:A	0.0095558405300506
teat_adequacy	6	83771689	6:83771689:C:T	0.0095486240247004
teat_adequacy	16	76156754	16:76156754:G:A	0.0095473365167689
teat_adequacy	14	129773793	14:129773793:T:C	0.0095417030143932
teat_adequacy	15	121253087	15:121253087:G:A	0.0095183423607753
teat_adequacy	13	22383069	13:22383069:G:T	0.0095153455994473
teat_adequacy	7	17264316	7:17264316:T:G	0.0095130324431099
teat_adequacy	1	109690808	1:109690808:A:G	0.0095125722554679
teat_adequacy	13	65031891	13:65031891:T:C	0.0095087314097954
teat_adequacy	10	391283	10:391283:A:C	0.0095081502067415
teat_adequacy	17	45230608	17:45230608:G:A	0.009504796751562
teat_adequacy	8	41759733	8:41759733:A:C	0.0095026236831737
teat_adequacy	6	72106947	6:72106947:C:T	0.0095012505834203
teat_adequacy	10	24270448	10:24270448:G:A	0.0095002209575583
teat_adequacy	1	9750931	1:9750931:C:T	0.0094878761560683
teat_adequacy	11	49099580	11:49099580:T:C	0.009481479176164
teat_adequacy	2	117113662	2:117113662:C:A	0.0094785201570876
teat_adequacy	2	130272134	2:130272134:G:A	0.0094768824413091
teat_adequacy	6	108656500	6:108656500:G:A	0.0094754371988093
teat_adequacy	15	44698521	15:44698521:G:A	0.0094722531452718
teat_adequacy	16	44117851	16:44117851:C:A	0.0094684245907897
teat_adequacy	4	69041950	4:69041950:T:C	0.0094657773689502
teat_adequacy	17	4222473	17:4222473:C:A	0.009453033692941
teat_adequacy	10	13696408	10:13696408:G:A	0.0094498060466297
teat_adequacy	7	67692698	7:67692698:G:T	0.0094485794304227
teat_adequacy	3	112635835	3:112635835:G:T	0.0094288817418333
teat_adequacy	7	116724130	7:116724130:G:A	0.0094194142714996
teat_adequacy	12	18446217	12:18446217:T:C	0.0094141745224714
teat_adequacy	13	192637026	13:192637026:A:G	0.0094141299969874
teat_adequacy	17	1115843	17:1115843:A:G	0.0093967015641816
teat_adequacy	2	120410947	2:120410947:G:A	0.0093839391986015
teat_adequacy	15	1481202	15:1481202:A:G	0.0093827030318096
teat_adequacy	10	24095509	10:24095509:T:C	0.0093809301018574
teat_adequacy	6	17503997	6:17503997:A:G	0.0093705071841044
teat_adequacy	6	146970826	6:146970826:G:A	0.0093639812713646
teat_adequacy	15	36688839	15:36688839:C:T	0.0093635501448408
teat_adequacy	6	165978231	6:165978231:C:T	0.0093628621636394
teat_adequacy	3	113605752	3:113605752:G:A	0.0093582046574655
teat_adequacy	16	76424998	16:76424998:G:T	0.0093529712100075
teat_adequacy	11	75133921	11:75133921:T:C	0.0093519783593586
teat_adequacy	17	2739903	17:2739903:T:C	0.0093494497760163
teat_adequacy	5	60693260	5:60693260:G:A	0.0093476041743897
teat_adequacy	1	87960420	1:87960420:A:G	0.0093290732245727
teat_adequacy	4	18134657	4:18134657:A:G	0.0093206593176501
teat_adequacy	11	59435269	11:59435269:A:G	0.0093139918646582
teat_adequacy	13	191805838	13:191805838:G:A	0.0093129254855657
teat_adequacy	5	58742168	5:58742168:A:G	0.0093104020324021
teat_adequacy	2	145421491	2:145421491:A:G	0.0093067122854567
teat_adequacy	17	41818614	17:41818614:A:G	0.0093034542291081
teat_adequacy	16	23310396	16:23310396:G:A	0.0092984807237338
teat_adequacy	3	94391369	3:94391369:C:T	0.009297811661992
teat_adequacy	10	12201762	10:12201762:T:C	0.0092940194357195
teat_adequacy	16	74422981	16:74422981:A:G	0.0092933682693279
teat_adequacy	4	109781513	4:109781513:G:T	0.0092905583676694
teat_adequacy	2	107268878	2:107268878:G:A	0.0092844019324517
teat_adequacy	7	7344979	7:7344979:A:G	0.0092842776260054
teat_adequacy	15	88878840	15:88878840:C:A	0.0092781869531906
teat_adequacy	12	60002154	12:60002154:A:G	0.009273555139307
teat_adequacy	13	198249145	13:198249145:A:G	0.0092721706779223
teat_adequacy	15	134613668	15:134613668:T:C	0.0092692795956689
teat_adequacy	15	99091101	15:99091101:C:T	0.0092566097213181
teat_adequacy	16	19471685	16:19471685:A:C	0.0092561133624303
teat_adequacy	5	61477181	5:61477181:C:A	0.0092549507073894
teat_adequacy	11	61106133	11:61106133:C:T	0.0092535509032842
teat_adequacy	6	157388946	6:157388946:G:A	0.0092533103507173
teat_adequacy	10	2792879	10:2792879:C:T	0.0092495980361077
teat_adequacy	14	66984644	14:66984644:C:T	0.0092487448473075
teat_adequacy	4	27286057	4:27286057:A:G	0.0092484770700134
teat_adequacy	6	40858986	6:40858986:G:A	0.0092444754935581
teat_adequacy	5	4720634	5:4720634:T:C	0.0092429874753653
teat_adequacy	12	17797440	12:17797440:T:C	0.0092356497463161
teat_adequacy	1	207293569	1:207293569:G:A	0.0092209180707297
teat_adequacy	1	203376879	1:203376879:C:A	0.0092076475968878
teat_adequacy	13	65655457	13:65655457:T:C	0.0092071963378649
teat_adequacy	10	12202229	10:12202229:A:G	0.0091936199880884
teat_adequacy	11	49063834	11:49063834:C:T	0.0091864205554931
teat_adequacy	6	73867422	6:73867422:G:A	0.0091864143204936
teat_adequacy	13	53047658	13:53047658:G:A	0.0091858185562733
teat_adequacy	12	12635210	12:12635210:G:A	0.0091809779083711
teat_adequacy	3	104554386	3:104554386:A:C	0.0091703969234748
teat_adequacy	10	21644966	10:21644966:T:C	0.0091623624818036
teat_adequacy	11	4280405	11:4280405:C:T	0.009160789258382
teat_adequacy	8	86950598	8:86950598:G:A	0.0091578005870187
teat_adequacy	13	197145735	13:197145735:T:C	0.0091532112413385
teat_adequacy	1	22203871	1:22203871:T:C	0.0091448083781755
teat_adequacy	2	11716727	2:11716727:C:T	0.0091380068090918
teat_adequacy	1	20806990	1:20806990:G:T	0.0091358537533187
teat_adequacy	15	85782647	15:85782647:G:T	0.0091287794410053
teat_adequacy	2	148314215	2:148314215:G:A	0.009128117633698
teat_adequacy	6	166527532	6:166527532:A:C	0.0091223213345341
teat_adequacy	17	4599968	17:4599968:A:G	0.0091177406562813
teat_adequacy	3	115680920	3:115680920:G:A	0.0091172917593765
teat_adequacy	7	93530419	7:93530419:A:G	0.0091150139578769
teat_adequacy	8	130758609	8:130758609:G:A	0.0091144236526423
teat_adequacy	1	129449712	1:129449712:A:G	0.0091127333683618
teat_adequacy	14	72379108	14:72379108:C:T	0.0091100004607787
teat_adequacy	7	98182613	7:98182613:T:C	0.0091086880022266
teat_adequacy	5	42985679	5:42985679:C:T	0.0091072362817531
teat_adequacy	11	18392001	11:18392001:C:T	0.0091047166783055
teat_adequacy	16	57372808	16:57372808:A:G	0.0091040263402523
teat_adequacy	2	107429694	2:107429694:A:G	0.0091027067938199
teat_adequacy	6	124217390	6:124217390:C:T	0.0090867173821873
teat_adequacy	12	5151507	12:5151507:C:T	0.0090822015735589
teat_adequacy	17	41662755	17:41662755:A:G	0.0090777154571651
teat_adequacy	7	6673595	7:6673595:C:T	0.009069511365004
teat_adequacy	7	111157815	7:111157815:T:C	0.0090690093282078
teat_adequacy	12	20950515	12:20950515:G:A	0.0090655362728216
teat_adequacy	1	6577237	1:6577237:C:T	0.0090645295439428
teat_adequacy	10	12086689	10:12086689:A:G	0.0090587927262293
teat_adequacy	13	10189091	13:10189091:A:G	0.0090544985975857
teat_adequacy	17	3557366	17:3557366:G:A	0.0090465348144785
teat_adequacy	7	110866922	7:110866922:A:C	0.0090456188029902
teat_adequacy	4	109102768	4:109102768:C:T	0.0090386530479409
teat_adequacy	17	24212051	17:24212051:G:A	0.0090362871741517
teat_adequacy	14	61967449	14:61967449:A:C	0.0090359419567895
teat_adequacy	17	34586254	17:34586254:T:C	0.0090327262296086
teat_adequacy	16	76679132	16:76679132:A:G	0.0090301690680629
teat_adequacy	4	53185271	4:53185271:A:G	0.0090295065782197
teat_adequacy	6	108722743	6:108722743:G:T	0.0090257969123669
teat_adequacy	10	36503796	10:36503796:T:C	0.0090238134142652
teat_adequacy	7	26425197	7:26425197:A:C	0.0090204459410688
teat_adequacy	4	109016693	4:109016693:C:T	0.0090180523288446
teat_adequacy	8	113339994	8:113339994:C:T	0.0090044624258303
teat_adequacy	4	122935505	4:122935505:A:G	0.0090016344635289
teat_adequacy	8	113336386	8:113336386:C:A	0.008993046023059
teat_adequacy	3	113870508	3:113870508:T:C	0.0089919007000079
teat_adequacy	17	3491753	17:3491753:T:C	0.0089819367072205
teat_adequacy	5	5711315	5:5711315:G:A	0.0089718493597335
teat_adequacy	12	16374472	12:16374472:G:A	0.0089650733296194
teat_adequacy	6	52990665	6:52990665:C:T	0.0089603363839263
teat_adequacy	10	66843288	10:66843288:G:T	0.0089568232336699
teat_adequacy	3	4518258	3:4518258:T:C	0.0089503872087292
teat_adequacy	15	89015189	15:89015189:T:G	0.0089491041081444
teat_adequacy	13	64137469	13:64137469:G:A	0.0089486434253358
teat_adequacy	13	3174384	13:3174384:T:C	0.0089458026818908
teat_adequacy	16	76085391	16:76085391:A:G	0.0089452177006381
teat_adequacy	16	74890324	16:74890324:A:C	0.0089376563641545
teat_adequacy	10	37767180	10:37767180:T:C	0.0089349774420765
teat_adequacy	12	611369	12:611369:G:A	0.0089331480833502
teat_adequacy	15	43068592	15:43068592:C:T	0.0089301501330217
teat_adequacy	17	7964817	17:7964817:C:T	0.0089288583738006
teat_adequacy	10	21474653	10:21474653:C:T	0.0089242783909109
teat_adequacy	7	65972042	7:65972042:C:T	0.0089231121325811
teat_adequacy	6	55811933	6:55811933:T:G	0.008922141420953
teat_adequacy	11	12113210	11:12113210:A:C	0.0089198365321902
teat_adequacy	3	113635590	3:113635590:G:A	0.0089146637671904
teat_adequacy	4	113001	4:113001:G:T	0.0089118434511387
teat_adequacy	3	94139666	3:94139666:T:C	0.0089078256530625
teat_adequacy	10	59122947	10:59122947:G:A	0.0089078226832625
teat_adequacy	7	111203824	7:111203824:C:T	0.0089047398160433
teat_adequacy	2	149644322	2:149644322:C:T	0.0089020270879446
teat_adequacy	16	19806610	16:19806610:A:G	0.0089007560797159
teat_adequacy	8	21911859	8:21911859:C:T	0.0088981942194638
teat_adequacy	14	72857951	14:72857951:T:C	0.0088961278154889
teat_adequacy	11	47117561	11:47117561:C:T	0.0088909666072902
teat_adequacy	17	2733731	17:2733731:A:C	0.0088843809236476
teat_adequacy	1	4602854	1:4602854:G:A	0.0088777028435369
teat_adequacy	11	4850252	11:4850252:C:T	0.0088758463999038
teat_adequacy	14	10832903	14:10832903:A:G	0.0088702898236977
teat_adequacy	17	41745870	17:41745870:T:G	0.008867488020213
teat_adequacy	17	21724784	17:21724784:C:T	0.0088668350769753
teat_adequacy	16	3495709	16:3495709:A:G	0.0088658080615101
teat_adequacy	13	150664533	13:150664533:G:T	0.0088528006846554
teat_adequacy	4	16981555	4:16981555:G:T	0.0088495347459719
teat_adequacy	13	197139117	13:197139117:G:A	0.0088485869264601
teat_adequacy	2	119934182	2:119934182:A:G	0.008837275789288
teat_adequacy	14	61552341	14:61552341:C:A	0.0088350952921233
teat_adequacy	8	121056462	8:121056462:T:G	0.0088313761267394
teat_adequacy	1	35578175	1:35578175:A:G	0.0088276247830634
teat_adequacy	2	11715520	2:11715520:G:A	0.0088265835978335
teat_adequacy	4	33919070	4:33919070:C:T	0.0088159101549002
teat_adequacy	15	35926597	15:35926597:A:G	0.0088136336302751
teat_adequacy	7	87170059	7:87170059:C:T	0.0088096883097473
teat_adequacy	16	73796905	16:73796905:C:T	0.0088081400260946
teat_adequacy	15	1772897	15:1772897:G:T	0.0088077377255373
teat_adequacy	12	44766527	12:44766527:A:G	0.0088042451561121
teat_adequacy	11	6952253	11:6952253:A:G	0.0088002235277461
teat_adequacy	4	107082160	4:107082160:T:C	0.0087987003745045
teat_adequacy	7	31669947	7:31669947:G:A	0.0087976374597396
teat_adequacy	3	26729879	3:26729879:C:T	0.0087873964186712
teat_adequacy	1	9410820	1:9410820:T:C	0.0087873899561447
teat_adequacy	12	20919123	12:20919123:A:G	0.0087864650716296
teat_adequacy	6	150776490	6:150776490:G:A	0.0087715727281685
teat_adequacy	11	66115010	11:66115010:A:G	0.0087700168872242
teat_adequacy	9	2827201	9:2827201:T:C	0.0087698302988581
teat_adequacy	6	166481655	6:166481655:A:G	0.0087680121944392
teat_adequacy	4	131472	4:131472:C:T	0.0087654097639994
teat_adequacy	17	38816598	17:38816598:T:C	0.0087595262444421
teat_adequacy	17	21723225	17:21723225:G:A	0.0087559276497423
teat_adequacy	1	255632935	1:255632935:A:G	0.0087554706056497
teat_adequacy	16	9233771	16:9233771:G:T	0.0087543132877113
teat_adequacy	15	110201098	15:110201098:T:C	0.0087515887303086
teat_adequacy	7	108130983	7:108130983:C:T	0.0087482234584762
teat_adequacy	6	17278527	6:17278527:A:G	0.0087471382974966
teat_adequacy	15	110242255	15:110242255:A:G	0.0087460152226058
teat_adequacy	3	122550425	3:122550425:T:C	0.0087401345316174
teat_adequacy	8	7622111	8:7622111:A:G	0.0087383136741915
teat_adequacy	15	128542218	15:128542218:G:A	0.0087347962171033
teat_adequacy	9	43081546	9:43081546:A:G	0.0087265226900794
teat_adequacy	17	5279293	17:5279293:A:G	0.008723293505472
teat_adequacy	15	113302091	15:113302091:C:T	0.0087214891524378
teat_adequacy	6	165389691	6:165389691:G:A	0.0087154459729152
teat_adequacy	16	72508679	16:72508679:T:C	0.008712464051552
teat_adequacy	7	93699925	7:93699925:T:C	0.0087105549843439
teat_adequacy	10	66619214	10:66619214:T:C	0.0087080543618081
teat_adequacy	15	45622427	15:45622427:A:G	0.008702091840983
teat_adequacy	11	65565027	11:65565027:A:G	0.0087012236685767
teat_adequacy	17	27736376	17:27736376:C:T	0.0087010259133447
teat_adequacy	17	3557436	17:3557436:C:T	0.0087008242442885
teat_adequacy	13	197434713	13:197434713:G:A	0.0086959549021491
teat_adequacy	7	60096502	7:60096502:T:C	0.0086874307364297
teat_adequacy	13	25400977	13:25400977:A:C	0.0086821383653479
teat_adequacy	14	134946720	14:134946720:C:A	0.0086812804991632
teat_adequacy	9	1875559	9:1875559:A:G	0.0086788063036169
teat_adequacy	6	82151911	6:82151911:C:T	0.0086764575935299
teat_adequacy	7	97614635	7:97614635:T:C	0.0086722933836148
teat_adequacy	9	12117303	9:12117303:T:C	0.0086719687602657
teat_adequacy	17	23466576	17:23466576:C:T	0.0086653678455492
teat_adequacy	15	131327296	15:131327296:G:A	0.0086629461109412
teat_adequacy	15	133372056	15:133372056:T:C	0.0086603470460914
teat_adequacy	13	119908014	13:119908014:A:G	0.0086602987603582
teat_adequacy	10	1633344	10:1633344:T:G	0.0086602483019271
teat_adequacy	11	9287733	11:9287733:T:C	0.0086591856350929
teat_adequacy	15	130622808	15:130622808:T:G	0.0086547405316532
teat_adequacy	7	66062572	7:66062572:C:A	0.0086541547881754
teat_adequacy	1	45702593	1:45702593:T:C	0.0086493320279891
teat_adequacy	16	73163753	16:73163753:T:C	0.0086449726969812
teat_adequacy	8	15364486	8:15364486:T:C	0.0086407999039424
teat_adequacy	16	76554533	16:76554533:G:T	0.0086380652546321
teat_adequacy	3	69234950	3:69234950:A:G	0.0086340474489466
teat_adequacy	6	26183689	6:26183689:A:G	0.0086328579562946
teat_adequacy	6	168042873	6:168042873:C:T	0.0086296591360448
teat_adequacy	13	135675655	13:135675655:T:C	0.0086250749728973
teat_adequacy	4	96743890	4:96743890:T:C	0.0086241928792274
teat_adequacy	15	5479330	15:5479330:T:C	0.0086228000802319
teat_adequacy	15	126007159	15:126007159:C:T	0.0086226627442641
teat_adequacy	17	34678963	17:34678963:C:A	0.008614236065184
teat_adequacy	8	96419011	8:96419011:T:G	0.0086141076597796
teat_adequacy	15	712795	15:712795:A:G	0.0085946205054793
teat_adequacy	3	47192717	3:47192717:A:G	0.0085922213462339
teat_adequacy	11	12167026	11:12167026:T:C	0.0085873780622406
teat_adequacy	9	44017461	9:44017461:T:C	0.0085858353116241
teat_adequacy	17	1296325	17:1296325:C:T	0.0085780970184857
teat_adequacy	12	44958885	12:44958885:C:T	0.0085634612160459
teat_adequacy	4	13929452	4:13929452:A:G	0.0085629136412784
teat_adequacy	11	56515104	11:56515104:T:C	0.0085561946397009
teat_adequacy	2	109159162	2:109159162:T:C	0.0085514157582041
teat_adequacy	2	6629566	2:6629566:T:C	0.0085498626159576
teat_adequacy	15	128153753	15:128153753:G:A	0.008547492407961
teat_adequacy	3	1892150	3:1892150:G:A	0.0085463554445638
teat_adequacy	17	3817315	17:3817315:G:A	0.0085399876704728
teat_adequacy	4	8752330	4:8752330:A:G	0.0085391566648725
teat_adequacy	2	136454686	2:136454686:C:T	0.008533197570168
teat_adequacy	15	165598	15:165598:A:G	0.0085264531118149
teat_adequacy	11	75424092	11:75424092:G:A	0.0085250865492301
teat_adequacy	14	1545373	14:1545373:A:G	0.0085244792314773
teat_adequacy	1	11039515	1:11039515:G:A	0.0085238832516161
teat_adequacy	11	22343674	11:22343674:C:A	0.0085198947528232
teat_adequacy	12	59954169	12:59954169:T:C	0.0085174650482237
teat_adequacy	7	36904428	7:36904428:A:G	0.0085173675653372
teat_adequacy	9	96582347	9:96582347:T:C	0.0085139404206825
teat_adequacy	9	631580	9:631580:G:A	0.0085092756211053
teat_adequacy	16	74256134	16:74256134:T:C	0.0085047577521598
teat_adequacy	4	20736359	4:20736359:A:G	0.008504374074148
teat_adequacy	2	119634531	2:119634531:A:G	0.0084945480002744
teat_adequacy	15	121566090	15:121566090:C:A	0.0084903731293337
teat_adequacy	14	132945829	14:132945829:G:A	0.0084868822251729
teat_adequacy	2	14852637	2:14852637:G:A	0.0084787506206478
teat_adequacy	17	13903546	17:13903546:T:G	0.0084714567963591
teat_adequacy	17	4487803	17:4487803:C:T	0.0084706286112346
teat_adequacy	13	135463341	13:135463341:T:C	0.0084686994412136
teat_adequacy	17	3568028	17:3568028:C:T	0.0084650789150359
teat_adequacy	10	12276404	10:12276404:T:C	0.0084641024184098
teat_adequacy	10	7620240	10:7620240:T:C	0.0084609545528752
teat_adequacy	11	77907899	11:77907899:G:A	0.0084585315179045
teat_adequacy	11	62758428	11:62758428:A:G	0.0084572815366177
teat_adequacy	6	155071042	6:155071042:T:G	0.0084566680771384
teat_adequacy	13	24763543	13:24763543:A:G	0.0084547768280296
teat_adequacy	2	148669674	2:148669674:C:A	0.0084526785152031
teat_adequacy	6	166008160	6:166008160:T:G	0.0084513751926492
teat_adequacy	4	122547746	4:122547746:T:C	0.008450040962021
teat_adequacy	12	34856550	12:34856550:C:A	0.0084491435093228
teat_adequacy	15	125699410	15:125699410:C:A	0.0084484933944769
teat_adequacy	14	136415285	14:136415285:A:G	0.0084418347659814
teat_adequacy	13	926079	13:926079:G:A	0.0084320246059115
teat_adequacy	13	13812249	13:13812249:T:G	0.008430254953457
teat_adequacy	15	80657190	15:80657190:C:T	0.0084280475039691
teat_adequacy	3	94401318	3:94401318:C:T	0.0084260179496398
teat_adequacy	8	20811800	8:20811800:T:C	0.0084255512209736
teat_adequacy	11	46337999	11:46337999:T:C	0.0084184516507357
teat_adequacy	4	12223990	4:12223990:C:T	0.0084180186217217
teat_adequacy	3	24526454	3:24526454:G:A	0.0084179277031605
teat_adequacy	13	199570291	13:199570291:C:A	0.0084107017137471
teat_adequacy	4	13185158	4:13185158:C:A	0.0084095382585154
teat_adequacy	16	77590220	16:77590220:A:G	0.0084090796454872
teat_adequacy	7	2160473	7:2160473:T:C	0.0084069373498817
teat_adequacy	1	99739124	1:99739124:A:G	0.0084041625953886
teat_adequacy	7	24089092	7:24089092:T:C	0.0083979218785101
teat_adequacy	1	77707766	1:77707766:G:A	0.0083970081929249
teat_adequacy	4	23085455	4:23085455:A:G	0.0083907958276868
teat_adequacy	8	109764538	8:109764538:A:G	0.0083906063823967
teat_adequacy	15	83430728	15:83430728:C:T	0.0083868050597287
teat_adequacy	12	24126012	12:24126012:T:G	0.0083801609099142
teat_adequacy	6	17874192	6:17874192:T:G	0.0083771704763719
teat_adequacy	12	42276870	12:42276870:T:C	0.0083742163716723
teat_adequacy	8	109751762	8:109751762:G:A	0.0083635031673214
teat_adequacy	8	117953202	8:117953202:G:A	0.0083551563962119
teat_adequacy	13	181378999	13:181378999:C:T	0.0083528816340962
teat_adequacy	16	76255232	16:76255232:T:C	0.0083330855653583
teat_adequacy	1	20733163	1:20733163:C:T	0.008332893390715
teat_adequacy	12	51430435	12:51430435:C:T	0.008327858494267
teat_adequacy	15	134618703	15:134618703:C:T	0.0083271449072531
teat_adequacy	12	35638392	12:35638392:G:A	0.0083269400484233
teat_adequacy	11	47393134	11:47393134:C:T	0.0083182850031725
teat_adequacy	10	1347765	10:1347765:C:A	0.0083143071300891
teat_adequacy	2	3915226	2:3915226:C:A	0.0083017718161867
teat_adequacy	1	203627339	1:203627339:G:T	0.0082990841335565
teat_adequacy	4	108919283	4:108919283:C:A	0.0082957175960312
teat_adequacy	11	3187602	11:3187602:T:C	0.0082938938711431
teat_adequacy	4	20835357	4:20835357:G:T	0.0082892991637718
teat_adequacy	1	100844023	1:100844023:T:C	0.0082878283040394
teat_adequacy	14	135015348	14:135015348:A:G	0.0082878186519431
teat_adequacy	14	63276399	14:63276399:G:A	0.0082759992366769
teat_adequacy	16	44234078	16:44234078:T:G	0.0082746596252129
teat_adequacy	8	96531390	8:96531390:A:G	0.008273121939218
teat_adequacy	17	40845338	17:40845338:G:A	0.0082680403411945
teat_adequacy	16	74453429	16:74453429:C:T	0.008266741135879
teat_adequacy	17	2632115	17:2632115:A:G	0.0082656679043043
teat_adequacy	7	109349047	7:109349047:G:A	0.0082577028422928
teat_adequacy	2	11716689	2:11716689:T:C	0.0082570111163026
teat_adequacy	2	78708533	2:78708533:G:A	0.0082523055504553
teat_adequacy	13	14642539	13:14642539:T:C	0.0082514941126488
teat_adequacy	15	129616269	15:129616269:A:G	0.0082501390844506
teat_adequacy	4	79059481	4:79059481:G:A	0.0082490580966759
teat_adequacy	10	64687835	10:64687835:T:C	0.0082480784509358
teat_adequacy	12	51651442	12:51651442:A:G	0.0082336559679754
teat_adequacy	1	5330183	1:5330183:C:T	0.0082326051243841
teat_adequacy	13	123601373	13:123601373:A:C	0.0082321177332007
teat_adequacy	13	23346515	13:23346515:C:T	0.0082291033248965
teat_adequacy	7	24054883	7:24054883:C:T	0.0082288986123959
teat_adequacy	10	38215249	10:38215249:G:A	0.0082239561415522
teat_adequacy	8	23202669	8:23202669:C:T	0.0082228179452198
teat_adequacy	14	64531615	14:64531615:C:T	0.0082205105051913
teat_adequacy	7	110321857	7:110321857:C:T	0.0082173552397254
teat_adequacy	2	108058756	2:108058756:C:T	0.0082124959132025
teat_adequacy	10	60122569	10:60122569:C:T	0.0082099090860053
teat_adequacy	13	3565816	13:3565816:T:C	0.0082095011972944
teat_adequacy	17	27866286	17:27866286:A:G	0.0082079676017295
teat_adequacy	15	129645004	15:129645004:G:A	0.0082014354808058
teat_adequacy	4	13429473	4:13429473:T:G	0.0082003377445379
teat_adequacy	14	61524133	14:61524133:G:A	0.0081999780732456
teat_adequacy	7	119304089	7:119304089:A:G	0.0081969607205054
teat_adequacy	10	2802721	10:2802721:C:T	0.0081898866027978
teat_adequacy	10	2967339	10:2967339:C:A	0.0081843242459118
teat_adequacy	17	1056622	17:1056622:C:T	0.0081840648122355
teat_adequacy	16	23465487	16:23465487:T:C	0.0081821075961752
teat_adequacy	12	7538655	12:7538655:G:A	0.0081820755661949
teat_adequacy	12	15178544	12:15178544:G:A	0.0081801149733248
teat_adequacy	15	25447487	15:25447487:C:T	0.008166792349925
teat_adequacy	16	77528258	16:77528258:T:C	0.0081652977732357
teat_adequacy	11	61490369	11:61490369:T:C	0.0081635722396628
teat_adequacy	1	11405879	1:11405879:A:G	0.0081619939981498
teat_adequacy	4	13754243	4:13754243:G:A	0.0081539758015022
teat_adequacy	4	5772117	4:5772117:T:C	0.0081527068359617
teat_adequacy	11	27425280	11:27425280:C:T	0.0081508144262696
teat_adequacy	12	49408599	12:49408599:G:A	0.0081505573952135
teat_adequacy	3	131653331	3:131653331:T:C	0.0081482678765585
teat_adequacy	17	2674961	17:2674961:A:G	0.0081433950187238
teat_adequacy	17	3965188	17:3965188:T:G	0.0081427981659573
teat_adequacy	3	112271278	3:112271278:C:T	0.0081421447110091
teat_adequacy	17	1239133	17:1239133:C:T	0.0081410448746832
teat_adequacy	11	76946236	11:76946236:A:C	0.0081381334631732
teat_adequacy	7	1029330	7:1029330:T:C	0.0081375524117882
teat_adequacy	6	75699761	6:75699761:T:G	0.0081335748213792
teat_adequacy	2	119386587	2:119386587:A:C	0.0081321678849313
teat_adequacy	12	15306331	12:15306331:T:G	0.0081318107229931
teat_adequacy	6	150948565	6:150948565:T:C	0.0081313695614434
teat_adequacy	12	19098858	12:19098858:T:C	0.0081300951059282
teat_adequacy	17	7671441	17:7671441:G:A	0.0081285294589972
teat_adequacy	1	77728563	1:77728563:A:G	0.008125730515897
teat_adequacy	15	44880987	15:44880987:C:T	0.0081242325612821
teat_adequacy	9	634763	9:634763:C:T	0.0081223530863656
teat_adequacy	4	109077201	4:109077201:G:A	0.0081189365242282
teat_adequacy	13	147535783	13:147535783:C:T	0.0081139994877917
teat_adequacy	14	111197707	14:111197707:G:A	0.008112026151858
teat_adequacy	8	10179017	8:10179017:A:G	0.0081110107431935
teat_adequacy	2	7779303	2:7779303:C:T	0.0081057811014704
teat_adequacy	1	34322423	1:34322423:T:G	0.0081039105809045
teat_adequacy	18	42843902	18:42843902:G:A	0.0080914608510486
teat_adequacy	10	35510391	10:35510391:A:G	0.0080907792034082
teat_adequacy	7	57595836	7:57595836:C:T	0.0080872382740433
teat_adequacy	6	127779905	6:127779905:G:T	0.0080870820795619
teat_adequacy	8	15339532	8:15339532:T:C	0.0080855310162862
teat_adequacy	18	54964285	18:54964285:C:T	0.0080852225525471
teat_adequacy	16	64074219	16:64074219:T:C	0.0080848866430052
teat_adequacy	8	14085239	8:14085239:T:C	0.0080822680530415
teat_adequacy	6	146892053	6:146892053:C:T	0.008069521398777
teat_adequacy	8	72201336	8:72201336:A:G	0.0080687913077508
teat_adequacy	12	5615643	12:5615643:G:A	0.0080659147365135
teat_adequacy	12	16114225	12:16114225:C:A	0.0080640010591108
teat_adequacy	9	39002724	9:39002724:G:A	0.0080592772588085
teat_adequacy	2	107319205	2:107319205:C:T	0.0080590418164205
teat_adequacy	12	35589870	12:35589870:G:A	0.0080521016890132
teat_adequacy	2	67307437	2:67307437:C:T	0.0080490211525856
teat_adequacy	11	50419423	11:50419423:G:T	0.0080467843648565
teat_adequacy	15	83003122	15:83003122:G:A	0.0080422263600772
teat_adequacy	3	99669529	3:99669529:T:C	0.0080365284261299
teat_adequacy	12	24350454	12:24350454:G:A	0.0080354593496136
teat_adequacy	1	102184464	1:102184464:A:G	0.0080313310064845
teat_adequacy	17	50015081	17:50015081:T:C	0.0080302591297816
teat_adequacy	12	20918649	12:20918649:T:G	0.0080246873673322
teat_adequacy	3	53093150	3:53093150:C:T	0.0080236164755439
teat_adequacy	4	111885934	4:111885934:C:A	0.008023111059534
teat_adequacy	5	43942414	5:43942414:G:A	0.0080222989117865
teat_adequacy	2	148890239	2:148890239:C:T	0.0080210073236449
teat_adequacy	16	74888558	16:74888558:A:G	0.0080185503205937
teat_adequacy	1	24460535	1:24460535:A:G	0.0080167978708345
teat_adequacy	1	255714290	1:255714290:A:G	0.008016640353293
teat_adequacy	10	57878019	10:57878019:A:C	0.0080135198796774
teat_adequacy	10	27408122	10:27408122:C:T	0.0079989418126907
teat_adequacy	8	131398168	8:131398168:T:C	0.0079855519923891
teat_adequacy	18	54854061	18:54854061:C:T	0.0079804589842412
teat_adequacy	5	49746182	5:49746182:G:A	0.0079795451124226
teat_adequacy	4	3403707	4:3403707:T:C	0.0079783392479332
teat_adequacy	1	240586810	1:240586810:G:T	0.0079757781876814
teat_adequacy	8	240249	8:240249:C:T	0.0079732045512952
teat_adequacy	17	4932069	17:4932069:T:C	0.0079731626396536
teat_adequacy	12	33186650	12:33186650:T:C	0.0079724279735201
teat_adequacy	11	58380885	11:58380885:A:G	0.0079706171047717
teat_adequacy	3	17168947	3:17168947:C:T	0.0079701673253852
teat_adequacy	7	4968459	7:4968459:G:A	0.0079685509472154
teat_adequacy	6	62814772	6:62814772:T:G	0.0079675044109753
teat_adequacy	11	74958680	11:74958680:G:A	0.0079618767337797
teat_adequacy	8	21610762	8:21610762:T:G	0.007958157458807
teat_adequacy	16	61598075	16:61598075:C:T	0.0079551776597096
teat_adequacy	4	110859753	4:110859753:C:T	0.0079534662417085
teat_adequacy	8	41759523	8:41759523:G:A	0.007949452458254
teat_adequacy	17	11237714	17:11237714:C:T	0.0079494211007598
teat_adequacy	4	5772923	4:5772923:C:T	0.007947313923164
teat_adequacy	13	11747333	13:11747333:G:A	0.007946552404355
teat_adequacy	10	60103414	10:60103414:A:G	0.0079440847514927
teat_adequacy	16	73007305	16:73007305:G:A	0.0079432076636062
teat_adequacy	12	7477784	12:7477784:A:G	0.0079418337503508
teat_adequacy	5	6071792	5:6071792:T:C	0.0079403903269611
teat_adequacy	12	15945322	12:15945322:A:G	0.0079393073780146
teat_adequacy	9	102149738	9:102149738:T:C	0.0079391506277253
teat_adequacy	12	21160685	12:21160685:C:T	0.0079376623670773
teat_adequacy	11	54901739	11:54901739:T:C	0.0079349809977047
teat_adequacy	11	77080118	11:77080118:A:G	0.0079347588111202
teat_adequacy	13	54185579	13:54185579:T:C	0.0079344259603519
teat_adequacy	2	6481770	2:6481770:G:A	0.0079320739394072
teat_adequacy	15	115906733	15:115906733:T:C	0.0079292989334556
teat_adequacy	9	138528430	9:138528430:C:T	0.0079284504228904
teat_adequacy	18	7735360	18:7735360:C:T	0.0079258977010268
teat_adequacy	6	53817939	6:53817939:T:C	0.0079160634755186
teat_adequacy	1	22212723	1:22212723:C:T	0.0079151824083703
teat_adequacy	11	50346296	11:50346296:T:C	0.0079082794862851
teat_adequacy	17	1073923	17:1073923:T:G	0.0079060396039287
teat_adequacy	10	58664157	10:58664157:T:C	0.0079026146877716
teat_adequacy	12	4825038	12:4825038:T:C	0.0079012612417886
teat_adequacy	5	46952826	5:46952826:T:C	0.0079011181366207
teat_adequacy	12	17216553	12:17216553:G:A	0.0079001115354393
teat_adequacy	6	83000041	6:83000041:T:C	0.0078980255092726
teat_adequacy	12	24221333	12:24221333:A:G	0.0078973868066751
teat_adequacy	12	5156260	12:5156260:T:C	0.0078929780751938
teat_adequacy	5	7181364	5:7181364:G:A	0.0078916944097446
teat_adequacy	13	54439674	13:54439674:C:A	0.0078912640372356
teat_adequacy	13	127914699	13:127914699:A:G	0.0078911679455023
teat_adequacy	5	4170278	5:4170278:G:A	0.0078904371451199
teat_adequacy	2	145443418	2:145443418:T:C	0.007890026374305
teat_adequacy	7	41977964	7:41977964:C:A	0.0078874588160972
teat_adequacy	11	60880593	11:60880593:G:A	0.0078816588700807
teat_adequacy	13	129232403	13:129232403:T:C	0.007875952890011
teat_adequacy	7	91288479	7:91288479:C:T	0.0078706412784532
teat_adequacy	17	20865174	17:20865174:A:C	0.0078701570757076
teat_adequacy	16	19964767	16:19964767:T:G	0.0078701116795507
teat_adequacy	13	15822294	13:15822294:A:G	0.0078689991147922
teat_adequacy	16	39310175	16:39310175:C:T	0.0078676065009316
teat_adequacy	16	19516458	16:19516458:T:C	0.0078667856123058
teat_adequacy	12	37942003	12:37942003:G:A	0.0078649740529737
teat_adequacy	13	43472175	13:43472175:A:G	0.0078641490696701
teat_adequacy	10	11616824	10:11616824:G:A	0.0078638548285471
teat_adequacy	6	42117596	6:42117596:C:T	0.0078614321597464
teat_adequacy	1	4637646	1:4637646:T:G	0.0078604967839807
teat_adequacy	7	76637357	7:76637357:T:C	0.0078599500932182
teat_adequacy	10	718116	10:718116:G:A	0.0078530128083423
teat_adequacy	13	25797255	13:25797255:T:C	0.0078513409573322
teat_adequacy	10	23532630	10:23532630:G:T	0.0078487359187667
teat_adequacy	12	7524736	12:7524736:T:C	0.007846676732633
teat_adequacy	3	122687793	3:122687793:T:G	0.0078448203509051
teat_adequacy	13	135894191	13:135894191:T:C	0.0078373434807784
teat_adequacy	15	130524909	15:130524909:G:A	0.0078360809661416
teat_adequacy	10	21468095	10:21468095:T:C	0.0078347347636573
teat_adequacy	15	110253632	15:110253632:C:T	0.0078337981486584
teat_adequacy	6	148267420	6:148267420:C:T	0.0078251167909829
teat_adequacy	13	135691466	13:135691466:G:T	0.0078235935834321
teat_adequacy	13	34304871	13:34304871:T:G	0.0078227904636376
teat_adequacy	2	149084702	2:149084702:G:A	0.0078224873555257
teat_adequacy	14	131855479	14:131855479:T:C	0.0078130028308632
teat_adequacy	8	110089723	8:110089723:C:T	0.0078121233810142
teat_adequacy	12	27380676	12:27380676:A:G	0.0078116715144396
teat_adequacy	4	6498880	4:6498880:A:G	0.0078097842664648
teat_adequacy	16	72404401	16:72404401:C:T	0.0078079798931926
teat_adequacy	15	126671566	15:126671566:A:G	0.007807749977365
teat_adequacy	4	31229165	4:31229165:C:A	0.0078037184372827
teat_adequacy	7	74920040	7:74920040:A:G	0.0078019846360121
teat_adequacy	1	4650723	1:4650723:C:T	0.0078019622178978
teat_adequacy	5	4165888	5:4165888:G:A	0.0077990469651584
teat_adequacy	5	28044715	5:28044715:G:A	0.0077971843014295
teat_adequacy	6	71110731	6:71110731:C:T	0.0077910756396579
teat_adequacy	10	6065270	10:6065270:C:T	0.0077874957597906
teat_adequacy	16	6167040	16:6167040:C:T	0.007787396051661
teat_adequacy	11	49050872	11:49050872:G:A	0.0077863143060096
teat_adequacy	17	2659682	17:2659682:A:G	0.0077856142566012
teat_adequacy	4	15708310	4:15708310:A:G	0.0077842991067478
teat_adequacy	13	122672455	13:122672455:T:C	0.0077776673892062
teat_adequacy	15	100405653	15:100405653:G:A	0.0077772426578316
teat_adequacy	17	45249831	17:45249831:G:A	0.007770175004022
teat_adequacy	13	3310744	13:3310744:C:A	0.0077662424989094
teat_adequacy	15	101084969	15:101084969:G:A	0.007758568296938
teat_adequacy	15	129618464	15:129618464:T:C	0.0077584344423609
teat_adequacy	10	66561284	10:66561284:T:C	0.0077566900586548
teat_adequacy	2	120145893	2:120145893:G:A	0.0077558079320749
teat_adequacy	3	126529417	3:126529417:A:G	0.0077524104591412
teat_adequacy	6	135175000	6:135175000:C:T	0.0077443735259024
teat_adequacy	11	75705910	11:75705910:G:A	0.007741509468083
teat_adequacy	4	514771	4:514771:G:A	0.0077341117911172
teat_adequacy	5	91742366	5:91742366:T:C	0.0077310756228721
teat_adequacy	2	3284093	2:3284093:T:C	0.0077310540471292
teat_adequacy	15	2164960	15:2164960:A:G	0.0077305717557245
teat_adequacy	13	16425605	13:16425605:A:G	0.0077290602107439
teat_adequacy	12	11365289	12:11365289:A:C	0.0077262566921521
teat_adequacy	6	74166863	6:74166863:T:C	0.0077251199323845
teat_adequacy	6	67580239	6:67580239:C:T	0.0077240924535102
teat_adequacy	15	77657267	15:77657267:G:A	0.0077224805679733
teat_adequacy	17	2633211	17:2633211:C:T	0.0077152511701239
teat_adequacy	6	152076093	6:152076093:G:A	0.00771034777667
teat_adequacy	18	8349486	18:8349486:A:C	0.0077038544111731
teat_adequacy	1	4921524	1:4921524:A:G	0.0077036296205338
teat_adequacy	3	5099301	3:5099301:G:A	0.0077011491106019
teat_adequacy	11	55204375	11:55204375:A:G	0.0076993674106247
teat_adequacy	6	17885317	6:17885317:G:A	0.0076886211641179
teat_adequacy	16	53954035	16:53954035:G:A	0.0076847385377775
teat_adequacy	13	53555135	13:53555135:A:C	0.0076818371380542
teat_adequacy	6	154013765	6:154013765:G:A	0.0076814284998191
teat_adequacy	14	38416756	14:38416756:A:G	0.0076800129298557
teat_adequacy	10	23393690	10:23393690:A:G	0.0076791132035622
teat_adequacy	12	35690888	12:35690888:T:C	0.0076781057074272
teat_adequacy	18	8320266	18:8320266:G:T	0.0076765459099573
teat_adequacy	16	17821493	16:17821493:G:A	0.0076758748170143
teat_adequacy	2	111688205	2:111688205:A:G	0.0076705658160618
teat_adequacy	10	24279855	10:24279855:A:G	0.0076699800996903
teat_adequacy	7	93527661	7:93527661:T:C	0.0076692112649057
teat_adequacy	10	32903408	10:32903408:G:A	0.0076664341432659
teat_adequacy	10	35372459	10:35372459:A:G	0.0076619929844659
teat_adequacy	6	73199198	6:73199198:G:A	0.007661400230388
teat_adequacy	5	6689768	5:6689768:G:A	0.0076593767133297
teat_adequacy	10	5055276	10:5055276:C:A	0.0076590720456303
teat_adequacy	16	53834692	16:53834692:G:A	0.0076553963217125
teat_adequacy	13	172608059	13:172608059:T:C	0.007653280388399
teat_adequacy	2	23338889	2:23338889:C:T	0.0076529752445609
teat_adequacy	12	59899397	12:59899397:A:G	0.0076498064758503
teat_adequacy	5	7018218	5:7018218:G:A	0.0076487160319244
teat_adequacy	7	14600883	7:14600883:C:T	0.0076466434089789
teat_adequacy	10	1632145	10:1632145:C:T	0.0076453510744778
teat_adequacy	3	79587600	3:79587600:T:C	0.007642947003929
teat_adequacy	3	99051710	3:99051710:C:A	0.0076427507473881
teat_adequacy	5	6311222	5:6311222:T:C	0.0076394696724178
teat_adequacy	17	1112825	17:1112825:A:G	0.0076344087252201
teat_adequacy	8	113339656	8:113339656:C:A	0.0076270564413131
teat_adequacy	9	91865027	9:91865027:A:G	0.0076262505181097
teat_adequacy	17	27861299	17:27861299:T:C	0.0076257896391231
teat_adequacy	10	34380720	10:34380720:T:G	0.007622745640176
teat_adequacy	18	8389889	18:8389889:A:C	0.0076183805798402
teat_adequacy	16	362502	16:362502:G:A	0.0076179437006707
teat_adequacy	1	6150120	1:6150120:G:A	0.0076069305346332
teat_adequacy	16	78097121	16:78097121:G:A	0.0076057769056387
teat_adequacy	15	113863481	15:113863481:A:C	0.007604575232487
teat_adequacy	1	21739684	1:21739684:A:G	0.007603792764304
teat_adequacy	2	144841873	2:144841873:A:C	0.0075988578350043
teat_adequacy	16	44241532	16:44241532:G:A	0.007598612280039
teat_adequacy	12	19267502	12:19267502:C:T	0.0075965675864762
teat_adequacy	3	57459482	3:57459482:T:C	0.0075953541993315
teat_adequacy	2	11735860	2:11735860:G:A	0.0075942807190745
teat_adequacy	6	165058519	6:165058519:G:A	0.0075938813017418
teat_adequacy	9	103572467	9:103572467:T:C	0.0075913483984025
teat_adequacy	12	30931663	12:30931663:A:G	0.0075887382863985
teat_adequacy	9	54490440	9:54490440:C:A	0.0075873538584029
teat_adequacy	1	32749810	1:32749810:A:G	0.0075871702323733
teat_adequacy	13	192301319	13:192301319:C:T	0.0075846155904317
teat_adequacy	2	148026431	2:148026431:T:C	0.0075832521072625
teat_adequacy	16	77325900	16:77325900:T:C	0.0075755795110935
teat_adequacy	5	6696398	5:6696398:A:G	0.0075694733748761
teat_adequacy	15	100895087	15:100895087:T:C	0.0075612522177001
teat_adequacy	8	121781343	8:121781343:T:C	0.0075610789106039
teat_adequacy	10	19395997	10:19395997:A:G	0.0075570060387593
teat_adequacy	6	100509661	6:100509661:T:C	0.0075556508421047
teat_adequacy	14	2270968	14:2270968:G:A	0.0075553296640776
teat_adequacy	5	6992235	5:6992235:C:T	0.007552968878613
teat_adequacy	15	128538622	15:128538622:A:G	0.0075491746732248
teat_adequacy	17	49513805	17:49513805:T:C	0.0075461351821954
teat_adequacy	18	8377607	18:8377607:T:C	0.0075437819563962
teat_adequacy	3	17960629	3:17960629:C:T	0.0075403366313537
teat_adequacy	13	14645399	13:14645399:T:G	0.0075396526645059
teat_adequacy	14	133217297	14:133217297:A:G	0.0075384238413729
teat_adequacy	8	131395750	8:131395750:G:A	0.0075375875160408
teat_adequacy	7	26364823	7:26364823:T:C	0.0075360861644714
teat_adequacy	16	72424156	16:72424156:A:G	0.0075333600259522
teat_adequacy	17	34754529	17:34754529:G:A	0.0075273919949535
teat_adequacy	6	147819067	6:147819067:C:T	0.0075246245431087
teat_adequacy	2	144843789	2:144843789:A:C	0.0075244351644722
teat_adequacy	13	35526843	13:35526843:T:G	0.0075243095251539
teat_adequacy	13	1608105	13:1608105:G:A	0.0075195189519075
teat_adequacy	17	2047925	17:2047925:A:G	0.0075150583522052
teat_adequacy	1	4600323	1:4600323:A:G	0.0075127240890682
teat_adequacy	4	112725871	4:112725871:A:G	0.0075108404605238
teat_adequacy	15	20656054	15:20656054:T:C	0.007510733305226
teat_adequacy	8	13318969	8:13318969:C:A	0.007510585831615
teat_adequacy	12	18450369	12:18450369:C:T	0.0075063383107242
teat_adequacy	3	127467463	3:127467463:C:T	0.0075044354533
teat_adequacy	8	13423263	8:13423263:A:G	0.0075015730231446
teat_adequacy	7	2169580	7:2169580:A:C	0.0074990599859247
teat_adequacy	1	86457373	1:86457373:A:C	0.0074942535743252
teat_adequacy	18	14768195	18:14768195:G:T	0.0074939514887176
teat_adequacy	5	11256702	5:11256702:A:G	0.007491837223435
teat_adequacy	2	136249060	2:136249060:C:T	0.0074895519496009
teat_adequacy	3	113852395	3:113852395:G:T	0.0074889589724079
teat_adequacy	11	12186153	11:12186153:C:A	0.0074867576352902
teat_adequacy	4	14280789	4:14280789:C:A	0.0074851474075846
teat_adequacy	17	49569962	17:49569962:T:C	0.0074849892162764
teat_adequacy	2	81331821	2:81331821:G:A	0.0074830054897649
teat_adequacy	8	12725938	8:12725938:C:T	0.0074756504835286
teat_adequacy	8	131377497	8:131377497:G:T	0.0074738086457655
teat_adequacy	4	22531997	4:22531997:A:G	0.0074734822858447
teat_adequacy	10	67071539	10:67071539:C:T	0.0074703511329444
teat_adequacy	10	60238467	10:60238467:T:C	0.0074691194303635
teat_adequacy	17	29954344	17:29954344:A:C	0.0074675814235574
teat_adequacy	12	54883604	12:54883604:A:G	0.0074659040439415
teat_adequacy	2	2512290	2:2512290:A:G	0.0074619854295764
teat_adequacy	1	31631700	1:31631700:A:G	0.0074618673407956
teat_adequacy	9	2832742	9:2832742:C:T	0.0074606591654199
teat_adequacy	1	11771769	1:11771769:C:T	0.0074602466505703
teat_adequacy	4	99944050	4:99944050:A:G	0.0074600783294184
teat_adequacy	2	148652372	2:148652372:G:A	0.0074547594285963
teat_adequacy	5	65531864	5:65531864:A:G	0.0074545076936545
teat_adequacy	3	97594192	3:97594192:T:C	0.0074537704122758
teat_adequacy	12	5647587	12:5647587:C:T	0.0074480628390917
teat_adequacy	11	67428124	11:67428124:C:T	0.0074461265562038
teat_adequacy	13	199414912	13:199414912:G:A	0.0074435696026393
teat_adequacy	12	35684080	12:35684080:T:C	0.0074355969946692
teat_adequacy	8	13617196	8:13617196:G:A	0.0074301113422861
teat_adequacy	7	110276431	7:110276431:G:A	0.0074293410860423
teat_adequacy	11	2243915	11:2243915:A:G	0.007427639819761
teat_adequacy	3	125925490	3:125925490:G:A	0.007426699170342
teat_adequacy	10	37904405	10:37904405:T:C	0.0074245308409435
teat_adequacy	8	23199663	8:23199663:C:T	0.0074236380398914
teat_adequacy	14	68318271	14:68318271:T:C	0.0074221095675837
teat_adequacy	4	8727636	4:8727636:G:T	0.0074209919839818
teat_adequacy	13	64427923	13:64427923:G:A	0.0074194526395124
teat_adequacy	12	52312152	12:52312152:C:T	0.0074187813099951
teat_adequacy	4	1007117	4:1007117:C:T	0.0074139316214647
teat_adequacy	7	107586762	7:107586762:G:A	0.0074134427328554
teat_adequacy	11	72262449	11:72262449:G:T	0.0074121543180578
teat_adequacy	8	89328371	8:89328371:C:A	0.0074074209094781
teat_adequacy	12	12456608	12:12456608:G:A	0.0074071950563672
teat_adequacy	10	37247169	10:37247169:A:G	0.0073983121579419
teat_adequacy	7	86802656	7:86802656:A:G	0.007397745252349
teat_adequacy	16	75760672	16:75760672:A:G	0.0073832256188943
teat_adequacy	3	130688780	3:130688780:A:G	0.0073783549662318
teat_adequacy	17	14546747	17:14546747:G:A	0.007375922265996
teat_adequacy	17	48803118	17:48803118:T:G	0.0073736587741444
teat_adequacy	8	18418343	8:18418343:C:A	0.0073717401008899
teat_adequacy	12	15310706	12:15310706:G:A	0.0073716242037166
teat_adequacy	7	113021617	7:113021617:T:C	0.007368712035416
teat_adequacy	10	64418176	10:64418176:A:G	0.0073684600873573
teat_adequacy	2	150241135	2:150241135:A:G	0.0073672874966187
teat_adequacy	10	60089317	10:60089317:G:A	0.0073670587763706
teat_adequacy	17	49323873	17:49323873:T:C	0.0073648541889893
teat_adequacy	1	10430695	1:10430695:G:A	0.007361272608021
teat_adequacy	14	2264035	14:2264035:A:G	0.0073593055794716
teat_adequacy	13	27559738	13:27559738:T:C	0.0073558873879264
teat_adequacy	13	53541349	13:53541349:G:A	0.0073555264259724
teat_adequacy	12	53872250	12:53872250:G:A	0.0073516282053609
teat_adequacy	13	23858544	13:23858544:G:A	0.0073510277476782
teat_adequacy	13	63073438	13:63073438:C:T	0.0073473254416999
teat_adequacy	1	54509910	1:54509910:C:A	0.0073464984498145
teat_adequacy	7	93919141	7:93919141:C:T	0.007343644043126
teat_adequacy	10	697468	10:697468:T:C	0.0073435031857144
teat_adequacy	10	12206322	10:12206322:G:A	0.0073379439319616
teat_adequacy	15	131327762	15:131327762:G:A	0.0073294380722684
teat_adequacy	12	44971850	12:44971850:C:T	0.0073275280481751
teat_adequacy	10	48638258	10:48638258:T:C	0.0073230965776875
teat_adequacy	14	135331987	14:135331987:C:T	0.0073198614153298
teat_adequacy	11	2898259	11:2898259:C:A	0.0073190674221269
teat_adequacy	2	119933778	2:119933778:A:G	0.0073183281996367
teat_adequacy	4	126130315	4:126130315:C:T	0.0073155286458008
teat_adequacy	8	15595629	8:15595629:G:T	0.0073150179580697
teat_adequacy	12	27374260	12:27374260:G:A	0.0073126846124078
teat_adequacy	7	109974569	7:109974569:C:T	0.0073120059113754
teat_adequacy	1	7332030	1:7332030:G:A	0.0073091559866967
teat_adequacy	6	62649341	6:62649341:T:C	0.0073060014843335
teat_adequacy	13	25093569	13:25093569:G:A	0.0073058925329945
teat_adequacy	13	14668080	13:14668080:T:C	0.0072991865775573
teat_adequacy	6	168636367	6:168636367:A:G	0.0072928125536063
teat_adequacy	3	126494404	3:126494404:C:T	0.0072907339334167
teat_adequacy	2	119668003	2:119668003:T:C	0.0072899497252608
teat_adequacy	16	74820430	16:74820430:A:G	0.0072866609384603
teat_adequacy	13	23342001	13:23342001:A:C	0.0072866404109142
teat_adequacy	10	3627707	10:3627707:C:T	0.0072839496834186
teat_adequacy	10	33735566	10:33735566:G:T	0.0072834504821377
teat_adequacy	17	33181773	17:33181773:G:T	0.0072819959251598
teat_adequacy	7	98804988	7:98804988:C:T	0.0072799699271337
teat_adequacy	8	113336933	8:113336933:T:C	0.0072718940894483
teat_adequacy	11	67429665	11:67429665:G:T	0.0072666519120714
teat_adequacy	7	29168869	7:29168869:T:C	0.0072660288675767
teat_adequacy	12	60445030	12:60445030:T:C	0.0072616756006159
teat_adequacy	13	72818331	13:72818331:T:C	0.0072580573129206
teat_adequacy	5	4618182	5:4618182:A:G	0.0072578242246341
teat_adequacy	6	157726370	6:157726370:G:A	0.0072573181260081
teat_adequacy	12	58968109	12:58968109:C:T	0.0072548541630177
teat_adequacy	11	6324834	11:6324834:C:T	0.0072539858158102
teat_adequacy	7	104890156	7:104890156:G:A	0.0072535715947726
teat_adequacy	1	5909587	1:5909587:C:T	0.0072535411915473
teat_adequacy	2	148018598	2:148018598:T:C	0.0072505080435155
teat_adequacy	7	23983444	7:23983444:A:G	0.0072493290458481
teat_adequacy	7	999581	7:999581:G:A	0.0072436485449731
teat_adequacy	17	2738243	17:2738243:T:C	0.007242591527808
teat_adequacy	11	74338193	11:74338193:T:C	0.0072410794952976
teat_adequacy	2	77350901	2:77350901:G:A	0.0072392833217859
teat_adequacy	4	634379	4:634379:G:A	0.0072367390663459
teat_adequacy	11	9363529	11:9363529:A:G	0.0072350365580479
teat_adequacy	11	4121569	11:4121569:A:C	0.0072298709249585
teat_adequacy	11	72370617	11:72370617:C:A	0.0072295498145539
teat_adequacy	17	29645649	17:29645649:A:G	0.0072289483835205
teat_adequacy	8	13722693	8:13722693:G:A	0.0072284227476794
teat_adequacy	17	1238858	17:1238858:C:T	0.0072268332135923
teat_adequacy	7	26033495	7:26033495:G:A	0.0072249903111096
teat_adequacy	2	140094828	2:140094828:G:T	0.0072238686720494
teat_adequacy	4	15549898	4:15549898:G:A	0.007222930326645
teat_adequacy	15	129625316	15:129625316:A:G	0.0072227479379144
teat_adequacy	7	59485349	7:59485349:T:G	0.0072194150237653
teat_adequacy	13	135531298	13:135531298:A:G	0.007218176401342
teat_adequacy	13	134223823	13:134223823:G:T	0.0072155959103738
teat_adequacy	12	1310570	12:1310570:T:C	0.0072113726305698
teat_adequacy	16	40378516	16:40378516:A:G	0.0072112490121798
teat_adequacy	12	15306974	12:15306974:T:G	0.0072077903776477
teat_adequacy	12	21523205	12:21523205:C:A	0.0072031297044707
teat_adequacy	3	81467251	3:81467251:A:C	0.0072008524428884
teat_adequacy	16	12223071	16:12223071:G:T	0.0072006877312041
teat_adequacy	11	24648439	11:24648439:C:T	0.0072003833765401
teat_adequacy	5	5804770	5:5804770:C:T	0.0071961272181685
teat_adequacy	2	148881404	2:148881404:C:T	0.0071940140803368
teat_adequacy	14	136415214	14:136415214:G:A	0.0071917362098828
teat_adequacy	13	181378917	13:181378917:T:C	0.0071897668456819
teat_adequacy	14	109571577	14:109571577:C:T	0.0071858418577067
teat_adequacy	10	53872291	10:53872291:A:G	0.0071809347146473
teat_adequacy	3	4909861	3:4909861:A:G	0.0071793942949387
teat_adequacy	15	25450694	15:25450694:A:G	0.0071789331134787
teat_adequacy	15	25266781	15:25266781:G:A	0.0071785221566623
teat_adequacy	9	93107979	9:93107979:A:G	0.0071749124353409
teat_adequacy	12	14035923	12:14035923:C:T	0.0071722606729468
teat_adequacy	2	148855456	2:148855456:T:G	0.0071687559617168
teat_adequacy	13	137874677	13:137874677:C:A	0.0071627850360003
teat_adequacy	7	116478535	7:116478535:G:A	0.0071617098703197
teat_adequacy	3	121866347	3:121866347:C:T	0.0071588054477868
teat_adequacy	3	70686806	3:70686806:G:T	0.0071578741076017
teat_adequacy	15	36623326	15:36623326:G:A	0.0071533717853944
teat_adequacy	8	134149654	8:134149654:G:A	0.0071519189955792
teat_adequacy	12	29331048	12:29331048:A:C	0.0071414945603287
teat_adequacy	17	33033870	17:33033870:C:T	0.0071406507189388
teat_adequacy	1	9725457	1:9725457:G:A	0.0071381647213736
teat_adequacy	4	96545096	4:96545096:C:T	0.0071372500530519
teat_adequacy	17	54934808	17:54934808:G:A	0.0071352988214695
teat_adequacy	13	127903653	13:127903653:G:A	0.0071347703647924
teat_adequacy	17	48234873	17:48234873:A:G	0.0071334198499593
teat_adequacy	8	12756793	8:12756793:T:C	0.0071322494493041
teat_adequacy	2	139288780	2:139288780:A:G	0.0071287349450536
teat_adequacy	1	79227731	1:79227731:C:T	0.007126249175443
teat_adequacy	13	25885955	13:25885955:A:C	0.0071242261705271
teat_adequacy	16	6105807	16:6105807:C:T	0.0071235433080044
teat_adequacy	4	10314599	4:10314599:C:A	0.0071212715322991
teat_adequacy	14	11037000	14:11037000:A:G	0.0071202680446278
teat_adequacy	16	75468712	16:75468712:C:T	0.0071195002919446
teat_adequacy	3	50239255	3:50239255:A:G	0.0071170788506379
teat_adequacy	12	4833011	12:4833011:C:T	0.0071155255746155
teat_adequacy	13	58214887	13:58214887:A:G	0.007109587595249
teat_adequacy	17	145868	17:145868:A:C	0.0071065904322759
teat_adequacy	2	148304834	2:148304834:G:A	0.0071047977365688
teat_adequacy	4	83455226	4:83455226:C:T	0.0071044987262712
teat_adequacy	2	109412262	2:109412262:T:C	0.0071021308158304
teat_adequacy	16	57692312	16:57692312:T:C	0.00709825845361
teat_adequacy	3	48437406	3:48437406:G:A	0.0070948797426732
teat_adequacy	15	125728750	15:125728750:T:G	0.0070933219554347
teat_adequacy	6	40855946	6:40855946:C:T	0.007090899023762
teat_adequacy	13	71880165	13:71880165:T:C	0.0070840987788395
teat_adequacy	3	51180265	3:51180265:A:C	0.0070803625185704
teat_adequacy	10	31849611	10:31849611:G:A	0.0070799916002433
teat_adequacy	11	60150829	11:60150829:C:T	0.0070760086209101
teat_adequacy	3	50265828	3:50265828:T:C	0.0070714505758861
teat_adequacy	10	33958333	10:33958333:T:C	0.0070687084060027
teat_adequacy	12	19377656	12:19377656:A:G	0.0070674788371718
teat_adequacy	1	192185408	1:192185408:G:T	0.0070668052327891
teat_adequacy	7	111584036	7:111584036:T:C	0.0070663206733857
teat_adequacy	4	128301005	4:128301005:C:A	0.0070661486872091
teat_adequacy	13	66438458	13:66438458:C:T	0.0070659646574833
teat_adequacy	1	249846951	1:249846951:G:A	0.007064847982093
teat_adequacy	14	129771110	14:129771110:A:G	0.0070621258711827
teat_adequacy	16	19803600	16:19803600:G:A	0.0070590988194879
teat_adequacy	17	2728665	17:2728665:C:T	0.0070570866128819
teat_adequacy	14	62614767	14:62614767:T:G	0.0070566377764426
teat_adequacy	17	54314494	17:54314494:G:A	0.0070563726625719
teat_adequacy	2	145424088	2:145424088:C:T	0.0070530454334831
teat_adequacy	6	135360077	6:135360077:G:T	0.0070514484862706
teat_adequacy	14	135955859	14:135955859:T:C	0.0070512849370459
teat_adequacy	11	65893523	11:65893523:A:G	0.0070492128888125
teat_adequacy	5	47742792	5:47742792:A:G	0.0070486523800666
teat_adequacy	10	1630427	10:1630427:T:C	0.0070472638925192
teat_adequacy	7	110145538	7:110145538:C:T	0.0070421859037445
teat_adequacy	10	5075433	10:5075433:C:T	0.0070407815505337
teat_adequacy	3	112814355	3:112814355:C:T	0.0070386875091601
teat_adequacy	5	50229000	5:50229000:T:C	0.0070369618656032
teat_adequacy	17	23703063	17:23703063:G:A	0.0070361617787366
teat_adequacy	6	152959290	6:152959290:C:T	0.0070353304676692
teat_adequacy	15	1863348	15:1863348:T:C	0.007034280166061
teat_adequacy	10	3890332	10:3890332:T:C	0.0070300946758865
teat_adequacy	1	1873704	1:1873704:T:C	0.007028255839912
teat_adequacy	4	108622575	4:108622575:C:T	0.0070278865628417
teat_adequacy	17	48084962	17:48084962:A:G	0.0070254725512317
teat_adequacy	11	4709532	11:4709532:T:C	0.0070252746518795
[truncated: 13,001 more rows]
