# Supplementary material for: Fine-Mapping-Based Variant Prioritization and Genomic Prediction Enhance Genetic Analyses of Teat Traits in Pigs
Source: Animals (Basel). 2026 Jun 16;16(12):1855. doi: 10.3390/ani16121855 (PMC13296183; doi:10.3390/ani16121855)
Supplement: Supplementary file 1 [file animals-16-01855-s001.zip › S3. Genomic_prediction.csv]

Total teat number	Top SNPs	Mean PCC	SD PCC	Mean MSE
GWAS	100	0.37473	0.11442	1.27885
GWAS	200	0.3712	0.11223	1.28244
GWAS	300	0.37039	0.11564	1.28366
GWAS	400	0.37015	0.11846	1.28441
GWAS	500	0.36935	0.11867	1.2861
GWAS	600	0.37064	0.12154	1.28523
GWAS	700	0.37199	0.12194	1.28402
GWAS	800	0.37201	0.11948	1.28337
GWAS	900	0.37266	0.11707	1.28225
GWAS	1000	0.37546	0.11436	1.27818
SuSiE-Rss	100	0.60901	0.07761	0.93701
SuSiE-Rss	200	0.62863	0.06905	0.89854
SuSiE-Rss	300	0.63915	0.05776	0.87339
SuSiE-Rss	400	0.64828	0.06374	0.85908
SuSiE-Rss	500	0.65384	0.07092	0.84775
SuSiE-Rss	600	0.6548	0.06747	0.84542
SuSiE-Rss	700	0.65341	0.06858	0.8487
SuSiE-Rss	800	0.64723	0.07024	0.85929
SuSiE-Rss	900	0.65813	0.06555	0.84032
SuSiE-Rss	1000	0.65989	0.06008	0.83715
Teat symmetry	SNPs	AUC	AUC SD	Brier
GWAS	100	0.6739	0.06225	0.26775
GWAS	200	0.69126	0.0654	0.26572
GWAS	300	0.69458	0.05989	0.26566
GWAS	400	0.69809	0.06087	0.26547
GWAS	500	0.70288	0.05698	0.26479
GWAS	600	0.70356	0.06575	0.26452
GWAS	700	0.71134	0.06664	0.26367
GWAS	800	0.71294	0.06255	0.26354
GWAS	900	0.71175	0.06187	0.26369
GWAS	1000	0.71238	0.06386	0.26365
SuSiE-Rss	100	0.73874	0.055	0.23374
SuSiE-Rss	200	0.75198	0.04799	0.23245
SuSiE-Rss	300	0.75826	0.05052	0.23142
SuSiE-Rss	400	0.7635	0.04442	0.23112
SuSiE-Rss	500	0.76141	0.04381	0.23132
SuSiE-Rss	600	0.764	0.04516	0.23057
SuSiE-Rss	700	0.76832	0.04643	0.22961
SuSiE-Rss	800	0.76424	0.048	0.23005
SuSiE-Rss	900	0.76152	0.04847	0.23042
SuSiE-Rss	1000	0.76034	0.04656	0.23044
teat adequacy	SNPs	AUC	AUC SD	Brier
GWAS	100	0.67274	0.06697	0.2627
GWAS	200	0.67381	0.06774	0.26261
GWAS	300	0.68047	0.06025	0.26168
GWAS	400	0.6909	0.05605	0.26037
GWAS	500	0.68801	0.05793	0.26066
GWAS	600	0.69088	0.05741	0.26033
GWAS	700	0.69566	0.05289	0.25988
GWAS	800	0.69988	0.05058	0.25895
GWAS	900	0.70116	0.04965	0.25887
GWAS	1000	0.70096	0.04868	0.25889
SuSiE-Rss	100	0.8018	0.09238	0.22191
SuSiE-Rss	200	0.83237	0.08656	0.21708
SuSiE-Rss	300	0.84234	0.0682	0.21528
SuSiE-Rss	400	0.84036	0.08918	0.21509
SuSiE-Rss	500	0.8488	0.07584	0.21338
SuSiE-Rss	600	0.85468	0.07143	0.21249
SuSiE-Rss	700	0.85407	0.06313	0.21261
SuSiE-Rss	800	0.85044	0.06158	0.21354
SuSiE-Rss	900	0.84868	0.05295	0.21336
SuSiE-Rss	1000	0.8539	0.05505	0.21228
